# Supplementary material for: AI for Analyzing Mental Health Disorders Among Social Media Users: Quarter-Century Narrative Review of Progress and Challenges
Source: J Med Internet Res. 2024 Nov 15;26:e59225. doi: 10.2196/59225 (PMC11607554; doi:10.2196/59225)
Supplement: Multimedia Appendix 1 [file jmir_v26i1e59225_app1.xlsx]

## Sheet: Years
Year	Articles	Articles (exc. “citations”)*
1999	3	0
2000	8	3
2001	7	0
2002	12	3
2003	11	5
2004	14	4
2005	13	4
2006	14	9
2007	12	1
2008	23	8
2009	17	3
2010	24	4
2011	43	15
2012	40	17
2013	74	41
2014	107	49
2015	156	82
2016	161	85
2017	213	130
2018	286	194
2019	337	246
2020	520	412
2021	607	505
2022	802	721
2023	875	814
2024	100	93
Total	4479	3448
				*articles which other scholarly articles have referred to, but which Google can't find online
				This is a Multimedia Appendix to a full manuscript published in the J Med Internet Res. For full copyright and citation information see http://dx.doi.org/10.2196/59225

## Sheet: Articles (Sift 1)
Article	Topic	Year	Link				Topics
Depression disclosures on Facebook: Associations with self-report and perceptions of peers	Datasets on social media and mental health	2011	https://www.jahonline.org/article/S1054-139X(10)00688-9/abstract				Datasets on social media and mental health
Explicit and implicit information needs of people with depression: a qualitative investigation of problems reported on an online depression support forum	Datasets on social media and mental health	2011	https://bmcpsychiatry.biomedcentral.com/articles/10.1186/1471-244X-11-88				Methods for predicting mental health status
Feeling bad on Facebook: Depression disclosures by college students on a social networking site	Datasets on social media and mental health	2011	https://onlinelibrary.wiley.com/doi/abs/10.1002/da.20805?casa_token=8gC4DPjT4s8AAAAA:ldJRlZORmVvndLh-KVMTF2IpBvhbgDtL8tKMmoAfJ2xpY-ymaG8r_JwSqqxgQXq07etTJ4yCIJ7thgH1OQ				Longitudinal analyses of mental health
Prescription Facebook: How can Facebook act as an agent of mental health to a community fragmented 20 years ago?	Datasets on social media and mental health	2011	https://search.proquest.com/openview/fbbca67f21b163e68a418c4c40b895ed/1?pq-origsite=gscholar&cbl=48912&casa_token=lsuQKiWos5cAAAAA:grSoGKxauaVsehjWpDhwWbQqdkkbbv85NDeGkseg5rzNI3_AmYwOkyvlAs6tE-jwUb_PcRYjHlI				Ethical aspects of the data and analysis of mental health
The online discussion forum depression: Chances and risks	Datasets on social media and mental health	2011	https://www.cambridge.org/core/journals/european-psychiatry/article/online-discussion-forum-depression-chances-and-risks/68F3182D5C7EEF264F71D9F066C3EEAA
Subconscious Crowdsourcing: A feasible data collection mechanism for mental disorder detection on social media	Datasets on social media and mental health	2016	https://ieeexplore.ieee.org/abstract/document/7752261/				Exclusion Criteria
A large-scale social media corpus for the detection of youth depression (project note)	Datasets on social media and mental health	2018	https://www.sciencedirect.com/science/article/pii/S1877050918321872				Not based on social media content from people with self-reported or clinical diagnoses of mental illness
Exploring the Utility of Community-Generated Social Media Content for Detecting Depression	Datasets on social media and mental health	2018	https://scholar.archive.org/work/5guy2qd2irh5jgfndwsyfp2ucu/access/wayback/https://s3.ca-central-1.amazonaws.com/assets.jmir.org/assets/preprints/preprint-11817-accepted.pdf				Commentaries
Comparing mental health of Facebook users and Facebook non-users in an inpatient sample in Germany	Datasets on social media and mental health	2019	https://www.sciencedirect.com/science/article/pii/S0165032719311139				Opinions
Making a case for social media corpus for detecting depression	Datasets on social media and mental health	2019	https://arxiv.org/abs/1902.00702				Citations
A big data platform for real time analysis of signs of depression in social media	Datasets on social media and mental health	2020	https://www.mdpi.com/1660-4601/17/13/4752				Preprints
A dataset for research on depression in social media	Datasets on social media and mental health	2020	https://dl.acm.org/doi/abs/10.1145/3340631.3394879?casa_token=lWhYTyj6OJMAAAAA:ArmfH_vhpC85U-UIWTT9WbzbOD8ntTO3KhALwfkeXNj4x_ArDBwNxqjdWn3LWoxYAKAAxGJ_SBjOpvo
A dataset for research on modelling depression severity in online forum data	Datasets on social media and mental health	2021	https://aclanthology.org/2021.ranlp-srw.20/
An evaluation dataset for depression detection in Arabic social media	Datasets on social media and mental health	2021	https://www.inderscienceonline.com/doi/abs/10.1504/IJKEDM.2021.119888
Real-time mental health analytics using IoMT and social media datasets: research and challenges	Datasets on social media and mental health	2021	https://papers.ssrn.com/sol3/papers.cfm?abstract_id=3842818
Towards approximating population-level mental health in Thailand using large-scale social media data	Datasets on social media and mental health	2021	https://link.springer.com/chapter/10.1007/978-3-030-91669-5_26
Data set creation and empirical analysis for detecting signs of depression from social media postings	Datasets on social media and mental health	2022	https://arxiv.org/abs/2202.03047
Data set creation and empirical analysis for detecting signs of depression from social media postings	Datasets on social media and mental health	2022	https://link.springer.com/chapter/10.1007/978-3-031-16364-7_11
Social media big data analysis for mental health research	Datasets on social media and mental health	2022	https://www.sciencedirect.com/science/article/pii/B9780128222010000186
Twitter-STMHD: An Extensive User-Level Database of Multiple Mental Health Disorders	Datasets on social media and mental health	2022	https://ojs.aaai.org/index.php/ICWSM/article/view/19368
A Twitter-based Arabic Mental Health Disorder (MHD) Dataset	Datasets on social media and mental health	2023	https://napier-repository.worktribe.com/output/3027591/a-twitter-based-arabic-mental-health-disorder-mhd-dataset
Depression Classification from Thai Text Twitter Post based on NLP-generated Corpus	Datasets on social media and mental health	2023	https://ieeexplore.ieee.org/abstract/document/10413094/?casa_token=9qnfy9ajibsAAAAA:TUROpYahukgLjOcM9ZmR4boIiYuoCnhtOEI8o0WA93-1rpUG7SkVkDdjcWr8W-Gshy-73gU16qA
LOST: A Mental Health Dataset of Low Self-esteem in Reddit Posts	Datasets on social media and mental health	2023	https://arxiv.org/abs/2306.05596
ML-SocMedEmot: Machine Learning Event-based Social Media Emotion Detection Proactive Framework Addressing Mental Health: A Novel Twitter Dataset and Case …	Datasets on social media and mental health	2023	https://www.preprints.org/manuscript/202307.1098
SetembroBR: a social media corpus for depression and anxiety disorder prediction	Datasets on social media and mental health	2023	https://idp.springer.com/authorize/casa?redirect_uri=https://link.springer.com/article/10.1007/s10579-022-09633-0&casa_token=nJ4iIBRSqlQAAAAA:QFMsCMI2q8Ioj6CB3Y1Zk7F22iHPkaXMV0WXP-mtukMQWdih3h9l6SCA4Mrbcvk92mO-ge5QXT7l8TlD2S0
SMHD-GER: A Large-Scale Benchmark Dataset for Automatic Mental Health Detection from Social Media in German	Datasets on social media and mental health	2023	https://aclanthology.org/2023.findings-eacl.113/
Understanding the role of questions in mental health support-seeking forums	Datasets on social media and mental health	2023	https://link.springer.com/chapter/10.1007/978-3-031-36938-4_21
Internet forums: A self‐help approach for individuals with schizophrenia?	Longitudinal analyses of mental health	2005	https://onlinelibrary.wiley.com/doi/abs/10.1111/j.1600-0447.2005.00662.x?casa_token=7DFgknP3UEQAAAAA:zKNWIKYPny1mlz-izO75PfqSM7eiWU_yg-3gHrgI_n4mHcQZ1vZCAgjHZMohgE9mZAUaGe5AmC3rPenVgg
Correlation between Facebook usage and loneliness and depression	Longitudinal analyses of mental health	2012	https://digitalcommons.csbsju.edu/cgi/viewcontent.cgi?article=1070&context=psychology_pubs
Does Facebooking make us sad? Hunting relationship between Facebook use and depression among Filipino adolescents	Longitudinal analyses of mental health	2012	https://www.learntechlib.org/p/49800/
Facebook depression revisited: The absence of an association between Facebook use and depressive symptoms	Longitudinal analyses of mental health	2012	https://deepblue.lib.umich.edu/bitstream/handle/2027.42/91787/teagues.pdf?sequence=1
Facebook social support: A comparative study on depression and personality characteristics	Longitudinal analyses of mental health	2013	https://www.researchgate.net/profile/Kyriaki-Giota/publication/262723763_Giota_K_G_Kleftaras_G_2013_Facebook_Social_Support_a_comparative_study_on_Depression_and_Personality_characteristics_Proceedings_of_IADIS_International_Conference_ICT_Society_and_Human_Beings_2013_Pra/links/00b495388a72fd1d85000000/Giota-K-G-Kleftaras-G-2013-Facebook-Social-Support-a-comparative-study-on-Depression-and-Perso…
Is Facebook affecting your mood?: a study of personality and depression among college students	Longitudinal analyses of mental health	2013	http://ir.ua.edu/handle/123456789/2472
The effects of social media use on the mental health and well-being of college students	Longitudinal analyses of mental health	2013	https://etd.library.emory.edu/concern/etds/ff365589s?locale=zh
Who's who? What's not to like? study of personality type, self-esteem, stress and anxiety in relation to Facebook	Longitudinal analyses of mental health	2013	https://esource.dbs.ie/handle/10788/1635
Another time point, a different story: one year effects of a social media intervention on the attitudes of young people towards mental health issues	Longitudinal analyses of mental health	2014	https://idp.springer.com/authorize/casa?redirect_uri=https://link.springer.com/article/10.1007/s00127-013-0815-7&casa_token=y0TQr_Cvr_IAAAAA:RP6eD7-9-YvJ08vawB9K4DhhLnTwNYo9hCrAeDDKdif9nB5ywkErqBCflZ191xyHITK6fGCZa33u9q8nqeA
Facebook and depression in late adolescence: Intensity of use, quality of interactions, and the role of self-definition and identity	Longitudinal analyses of mental health	2014	https://repository.royalholloway.ac.uk/items/bb6e5c71-2df1-9a28-e0ab-ccccaa2f9b99/1/Daniels%20M%202011%20Facebook%20and%20depression%20in%20late%20adolescence%20intensity%20of%20use,%20quality%20of%20interactions,%20and%20the%20role%20of%20self-definition%20and%20identity.pdf
Impacts of Social Media on Mental Health	Longitudinal analyses of mental health	2014	https://www.academia.edu/download/108506545/10_MOHAMMED_RAYAN_AHMED_vol_1_issue_12_2023.pdf
Towards assessing changes in degree of depression through facebook	Longitudinal analyses of mental health	2014	https://aclanthology.org/W14-3214.pdf
Learning Depression Patterns from MyPersonality and Reddit	Longitudinal analyses of mental health	2015	https://ruofeidu.com/papers/Yang_LearningDepressionPatternsFromMyPersonalityAndReddit_2015.pdf
Predicting depression of social media user on different observation windows	Longitudinal analyses of mental health	2015	https://ieeexplore.ieee.org/abstract/document/7396831/?casa_token=G1fJcdzLeI4AAAAA:PIjlkQFZaH9r4e5jXLZDAcJkhDNX4qhpno2qiRQyT73JbuzrQ34aAZXGD7gfmdVBseZN2vCgeZA
Using social media for support and feedback by mental health service users: thematic analysis of a twitter conversation	Longitudinal analyses of mental health	2015	https://link.springer.com/article/10.1186/s12888-015-0408-y
How people with serious mental illness use smartphones, mobile apps, and social media	Longitudinal analyses of mental health	2016	https://psycnet.apa.org/record/2016-29862-001
Identifying depression-related tweets from Twitter for public health monitoring	Longitudinal analyses of mental health	2016	http://ojphi.org/ojs/index.php/ojphi/article/view/6561
Prevalence of depression in medical students at the Lebanese University and exploring its correlation with Facebook relevance: a questionnaire study	Longitudinal analyses of mental health	2016	https://www.researchprotocols.org/2016/2/e96
Social media and mental health in democracy movement in Hong Kong: A population-based study	Longitudinal analyses of mental health	2016	https://www.sciencedirect.com/science/article/pii/S0747563216305180
The future of mental health care: peer-to-peer support and social media	Longitudinal analyses of mental health	2016	https://www.cambridge.org/core/journals/epidemiology-and-psychiatric-sciences/article/future-of-mental-health-care-peertopeer-support-and-social-media/DC0FB362B67DF2A48D42D487ED07C783
Why do they leave: Modeling participation in online depression forums	Longitudinal analyses of mental health	2016	https://aclanthology.org/W16-6203.pdf
Modeling temporal progression of emotional status in mental health forum: A recurrent neural net approach	Longitudinal analyses of mental health	2017	https://aclanthology.org/W17-5217/
Predicting depression from language-based emotion dynamics: longitudinal analysis of Facebook and Twitter status updates	Longitudinal analyses of mental health	2018	https://www.jmir.org/2018/5/e168/
What about mood swings: Identifying depression on twitter with temporal measures of emotions	Longitudinal analyses of mental health	2018	https://dl.acm.org/doi/abs/10.1145/3184558.3191624
Discovering Latent Depression Patterns in Online Social Media	Longitudinal analyses of mental health	2019	https://apps.citius.usc.es/fd/media/publications/1268/final/paper10_20210618112057574.pdf
User Behavior in Social Media: Engagement, Incivility and Depression	Longitudinal analyses of mental health	2019	https://repository.arizona.edu/handle/10150/633192
Adding Temporal Dimension to Ontology Learning Models for Depression Signs Detection from Social Media Texts	Longitudinal analyses of mental health	2020	https://www.scitepress.org/Papers/2020/93519/93519.pdf
Assessing population-level symptoms of anxiety, depression, and suicide risk in real time using NLP applied to social media data	Longitudinal analyses of mental health	2020	https://aclanthology.org/2020.nlpcss-1.6/
Does time spent using social media impact mental health?: An eight year longitudinal study	Longitudinal analyses of mental health	2020	https://www.sciencedirect.com/science/article/pii/S0747563219303723
Exploring temporal variations of depression-related health information behaviour in a discussion forum: The case of Suomi24	Longitudinal analyses of mental health	2020	https://informationr.net/ir/25-2/paper854.html
Mental health-related conversations on social media and crisis episodes: a time-series regression analysis	Longitudinal analyses of mental health	2020	https://www.nature.com/articles/s41598-020-57835-9
Temporal mental health dynamics on social media	Longitudinal analyses of mental health	2020	https://arxiv.org/abs/2008.13121
Tracking mental health and symptom mentions on Twitter during COVID-19	Longitudinal analyses of mental health	2020	https://link.springer.com/article/10.1007/s11606-020-05988-8
Within-subject changes in network connectivity occur during an episode of depression: evidence from a longitudinal analysis of social media posts	Longitudinal analyses of mental health	2020	https://scholar.archive.org/work/q2nkqoddkbhpnmk3oyni7g45zq/access/wayback/https://files.osf.io/v1/resources/6h52d/providers/osfstorage/5f7b21e139d7e30262eb507c?action=download&direct&version=3
A Longitudinal Study of Mental Health Patterns from Social Media	Longitudinal analyses of mental health	2021	https://rave.ohiolink.edu/etdc/view?acc_num=kent1627059360994104
A transitivity analysis of the experience of depression as expressed on Thai Twitter	Longitudinal analyses of mental health	2021	https://so03.tci-thaijo.org/index.php/journal-la/article/view/250292
Analysis of Mental Health During the COVID-19 Pandemic in Indonesia using Twitter Data	Longitudinal analyses of mental health	2021	https://ieeexplore.ieee.org/abstract/document/9640265/
Changes in physical activity, sleep, mental health, and social media use during COVID-19 lockdown among adolescent girls: a mixed-methods study	Longitudinal analyses of mental health	2021	https://journals.humankinetics.com/view/journals/jpah/18/6/article-p677.xml?alreadyAuthRedirecting
Covid-19 and mental health/substance use disorders on reddit: A longitudinal study	Longitudinal analyses of mental health	2021	https://link.springer.com/chapter/10.1007/978-3-030-68790-8_2
Displayed Depression Symptoms on Facebook at Two Time Points: Content Analysis	Longitudinal analyses of mental health	2021	https://formative.jmir.org/2021/5/e20179
Longitudinal change of mental health among active social media users in China during the COVID-19 outbreak	Longitudinal analyses of mental health	2021	https://www.mdpi.com/2227-9032/9/7/833
Longitudinal effects of social media experiences on depression and anxiety in LGB+ and heterosexual young adults	Longitudinal analyses of mental health	2021	https://www.tandfonline.com/doi/abs/10.1080/19359705.2020.1776805?casa_token=v53jtvVgNC4AAAAA:v3hExr3ZnhR180Fmqxj2nr336yz6jRZoRbT2VsG77sevY3nm6sfCYmyHfOAcKXkb8bLuGKiegGOy7F8
Monitoring depression trends on Twitter during the COVID-19 pandemic: observational study	Longitudinal analyses of mental health	2021	https://infodemiology.jmir.org/2021/1/e26769
OP227 Exploring The Value Of Soft-Intelligence: A Case Study Using Twitter To Track Mental Health During The COVID-19 Pandemic	Longitudinal analyses of mental health	2021	https://www.cambridge.org/core/journals/international-journal-of-technology-assessment-in-health-care/article/op227-exploring-the-value-of-softintelligence-a-case-study-using-twitter-to-track-mental-health-during-the-covid19-pandemic/ED02A1F5B889658D069DF0DC511A037F
Social media and mental health among early adolescents in Sweden: A longitudinal study with 2-year follow-up (KUPOL study)	Longitudinal analyses of mental health	2021	https://www.sciencedirect.com/science/article/pii/S1054139X20304626
Social media monitoring of mental health during disasters: A scoping review of methods and applications	Longitudinal analyses of mental health	2021	https://psyarxiv.com/ykz2n/download?format=pdf
Social media use and development of anxiety: A national, longitudinal study	Longitudinal analyses of mental health	2021	https://apha.confex.com/apha/2021/meetingapi.cgi/Paper/498185?filename=2021_Abstract498185.pdf&template=Word
Temporal associations between social media use and depression	Longitudinal analyses of mental health	2021	https://www.sciencedirect.com/science/article/pii/S0749379720304475
A Study on People's Mental Health on Twitter During the COVID-19 Pandemic	Longitudinal analyses of mental health	2022	https://dl.acm.org/doi/abs/10.1145/3523089.3523107?casa_token=Y6QceGEEjFIAAAAA:LqwSq7OIE-wRGm85CJ4dIkE9U7qHnVWO3j8tILJ6vM5myzGqtzJFubYPcF4tko_A-DMbFK_kc0Psdxs
Mental health at different stages of cancer survival: A natural language processing study of Reddit posts	Longitudinal analyses of mental health	2022	https://psyarxiv.com/mskn3/download?format=pdf
Methods and applications of social media monitoring of mental health during disasters: scoping review	Longitudinal analyses of mental health	2022	https://mental.jmir.org/2022/2/e33058/
Monitoring Worldwide Trends of Expressed Depression on Twitter before and after COVID-19 Vaccine Releases	Longitudinal analyses of mental health	2022	https://ieeexplore.ieee.org/abstract/document/9802477/?casa_token=yCvInofVCp8AAAAA:EeVtbmEoORKjBeH7BcM4aNQsBwBgIThta5NYxGLEG52SXLthWog7bnCMFhg9jTexFfciNTEdXPA
Quantifying Changes in the Language Used Around Mental Health on Twitter Over 10 Years: Observational Study	Longitudinal analyses of mental health	2022	https://mental.jmir.org/2022/3/e33685
Social media usage and its impact on users' mental health: a longitudinal study and inputs to policymakers	Longitudinal analyses of mental health	2022	https://www.emerald.com/insight/content/doi/10.1108/ijlma-08-2022-0179/full/html?casa_token=08IZ3hkoKTIAAAAA:CQnE1fFKH1vn522Vhw_jhoAToGPxSG8YcdG0GjONoZIZN0BnXBLg4c3-l0NfpBIHRdgpnpXmt3rQNeH4UKurn2v1E62DUhHvzKONVIL9zr6-KkXFGaAXEA
Timestamp analysis of mental health tweets of Twitter users along with COVID-19 confirmed cases	Longitudinal analyses of mental health	2022	https://dl.acm.org/doi/abs/10.1145/3535508.3545543?casa_token=-GqH0HHzDOsAAAAA:vVZNjgOULGrhLWVtKyC3i-WxoVhsNfma_y52S3ege_RlByLJam3EbAUAl-_uCYONQ-3qMSsY-EnsQow
Tracking the evolution of crisis processes and mental health on social media during the COVID-19 pandemic	Longitudinal analyses of mental health	2022	https://www.tandfonline.com/doi/abs/10.1080/0144929X.2021.1998630?casa_token=XQrQQpgV2v4AAAAA:3GhQwhsk1OqKJupZOXFPDy-SIa7xIZT5xAEcWX9NmOPiFezlp1422rSX0KpRU4-xXPRDuFB4uy5_RQk
Using language in social media posts to study the network dynamics of depression longitudinally	Longitudinal analyses of mental health	2022	https://www.nature.com/articles/s41467-022-28513-3
Chronological detection of depression in social media threads by means of natural language processing	Longitudinal analyses of mental health	2023	https://addi.ehu.es/handle/10810/63201
Enabling Early Health Care Intervention by Detecting Depression in Users of Web-Based Forums using Language Models: Longitudinal Analysis and Evaluation	Longitudinal analyses of mental health	2023	https://ai.jmir.org/2023/1/e41205/
Longitudinal reliability of Twitter sentiment for measuring mental health and well-being in a UK birth cohort	Longitudinal analyses of mental health	2023	https://ijpds.org/article/view/2278
Public sentiment analysis and topic modeling regarding ChatGPT in mental health on Reddit: Negative sentiments increase over time	Longitudinal analyses of mental health	2023	https://arxiv.org/abs/2311.15800
Sadness and Anxiety Language in Reddit Messages Before and After Quitting a Job	Longitudinal analyses of mental health	2023	https://aclanthology.org/2023.wassa-1.41/
TIDE: Affective Time-aware Representations for Fine-grained Depression Identification on Social Media	Longitudinal analyses of mental health	2023	https://ieeexplore.ieee.org/abstract/document/10191660/?casa_token=jprePhFzrnIAAAAA:c2k6-b1po5QGASydT0_qDhw1uwotDg9DWc4ND8DW7YCkJzvl1fRNIwqEHhyD0MMJUbJONeeZ0HA
What Symptoms and How Long? An Interpretable AI Approach for Depression Detection in Social Media	Longitudinal analyses of mental health	2023	https://arxiv.org/abs/2305.13127
Clinically meaningful timeline summarisation in social media for mental health monitoring	Longitudinal analyses of mental health	2024	https://arxiv.org/abs/2401.16240
From Posts to Knowledge: Annotating a Pandemic-Era Reddit Dataset to Navigate Mental Health Narratives	Longitudinal analyses of mental health	2024	https://www.mdpi.com/2076-3417/14/4/1547
Perceiving the self as authentic on social media precedes fewer mental health symptoms: A longitudinal approach	Longitudinal analyses of mental health	2024	https://www.sciencedirect.com/science/article/pii/S0747563223004077
Online group interaction and mental health: An analysis of three online discussion forums	Methods for predicting mental health status	2002	https://onlinelibrary.wiley.com/doi/abs/10.1111/1467-9450.00313?casa_token=7e4bG35brO0AAAAA:sdFbVk8fu7UqBlDdfElFYSVPf0lAOEQS01uOAVFHjSE2aTgW-MocjptOD3pTmt80ysoSZKOC9UxxAzABpA
Gender differences in help-seeking behavior on two internet forums for individuals with self-reported depression	Methods for predicting mental health status	2008	https://www.sciencedirect.com/science/article/pii/S1550857908000545
The psychology of word use in depression forums in English and in Spanish: Testing two text analytic approaches	Methods for predicting mental health status	2008	https://ojs.aaai.org/index.php/ICWSM/article/view/18623
Analysis of Mental Health Expression on Twitter	Methods for predicting mental health status	2011	http://www.cs.uccs.edu/~jkalita/work/reu/REU2011/FinalPapers/Billot.pdf
Examining mental health indices in students using Facebook in Iran	Methods for predicting mental health status	2011	https://www.sciencedirect.com/science/article/pii/S1877042811025870
A pilot evaluation of associations between displayed depression references on Facebook and self-reported depression using a clinical scale	Methods for predicting mental health status	2012	https://link.springer.com/article/10.1007/s11414-011-9258-7
Mental health, self-esteem and quality of life of adults with cystic fibrosis and their use of an online discussion forum	Methods for predicting mental health status	2012	https://era.ed.ac.uk/handle/1842/6290
Status (update) anxiety: social networking, Facebook and community	Methods for predicting mental health status	2012	https://www.sciencedirect.com/science/article/pii/B9781843346951500066
The new internet virus-Facebook depression? The role of gender and Facebook social comparison on depressive symptoms	Methods for predicting mental health status	2012	https://uh-ir.tdl.org/handle/10657/847
“Facebook depression?” Social networking site use and depression in older adolescents	Methods for predicting mental health status	2013	https://www.sciencedirect.com/science/article/pii/S1054139X12002091
“Just talk to me”: communicating with college students about depression disclosures on Facebook	Methods for predicting mental health status	2013	https://www.sciencedirect.com/science/article/pii/S1054139X12004107
Evaluating displayed depression symptoms on social media sites	Methods for predicting mental health status	2013	https://www.scirp.org/html/38798.html
Exploring depression symptom references on Facebook among college freshmen: a mixed methods approach	Methods for predicting mental health status	2013	https://www.scirp.org/html/35430.html
Facebook as a mechanism for social support and mental health wellness	Methods for predicting mental health status	2013	https://search.ebscohost.com/login.aspx?direct=true&profile=ehost&scope=site&authtype=crawler&jrnl=21648204&asa=Y&AN=90548403&h=tLPFKklJD%2F08c8yf5IdB4kFYZdbfy6f5bHL7QY4TJz1um2Y0cK4t4f%2FuL13smb1yRh5uWbXQqNBM3wYFdBDEKA%3D%3D&crl=c
Mental Health and Emotional Expression in Facebook	Methods for predicting mental health status	2013	https://repository.urosario.edu.co/items/f30289c4-de2d-49ca-8b6c-09c70ef8425f
Predicting depression via social media	Methods for predicting mental health status	2013	http://ojs.aaai.org/index.php/ICWSM/article/view/14432
Predicting mental health status on social media: a preliminary study on microblog	Methods for predicting mental health status	2013	https://link.springer.com/chapter/10.1007/978-3-642-39137-8_12
Social media as a measurement tool of depression in populations	Methods for predicting mental health status	2013	https://dl.acm.org/doi/abs/10.1145/2464464.2464480?casa_token=ISo5ztRBgwkAAAAA:d2agzH6qn9hflCOpI5vS2zeuWAjdNj5PLbpPLyRKcAAPE5rRQTTSnB8SHYonJQbYhzmSOBtDGhML1Jc
Facebook Activities and Mental Illness	Methods for predicting mental health status	2014	https://www.dbpia.co.kr/Journal/articleDetail?nodeId=NODE02444186
Facebook and diagnosis of depression: a mixed methods study	Methods for predicting mental health status	2014	https://www.scirp.org/html/1-2680062_48256.htm
FACEBOOK FRETS: THE ROLE OF SOCIAL MEDIA USE IN PREDICTING SOCIAL AND FACEBOOK-SPECIFIC ANXIETY	Methods for predicting mental health status	2014	https://search.ebscohost.com/login.aspx?direct=true&profile=ehost&scope=site&authtype=crawler&jrnl=00024112&AN=101021558&h=WQDRQGegRQzgJmDyUO7UTDNYNawSc0fj%2FZGcCjfSOmM5Vb7sIv%2BnwkUeGn7omUHh8Xagy4Cbx5Sc6f%2BoC8UAdA%3D%3D&crl=c
Facebook use and adolescents' emotional states of depression, anxiety, and stress	Methods for predicting mental health status	2014	https://www.researchgate.net/profile/Leodoro-Labrague/publication/262725734_Facebook_use_and_adolescents'_emotional_states_of_depression_anxiety_and_stress/links/0deec53893ce914f4c000000/Facebook-use-and-adolescents-emotional-states-of-depression-anxiety-and-stress.pdf
Facebook: Social uses and anxiety	Methods for predicting mental health status	2014	https://www.sciencedirect.com/science/article/pii/S0747563214000259
Facebook-Diagnostics: Detection of Mental Health Problems Based on Online Traces	Methods for predicting mental health status	2014	https://www.ceeol.com/search/article-detail?id=95554
Quantifying mental health signals in Twitter	Methods for predicting mental health status	2014	https://aclanthology.org/W14-3207.pdf
Use of Twitter to monitor attitudes toward depression and schizophrenia: an exploratory study	Methods for predicting mental health status	2014	https://peerj.com/articles/647/
Using digital and social media metrics to develop mental health approaches for youth	Methods for predicting mental health status	2014	https://www.ingentaconnect.com/content/ben/aps/2014/00000004/00000002/art00010
An Investigation into the early detection of psychosis and depression in individuals via Social Media (Twitter)	Methods for predicting mental health status	2015	http://gala.gre.ac.uk/id/eprint/15848
Anxiety, Alcohol, and Academics: A Textual Analysis of Student Facebook Confessions Pages	Methods for predicting mental health status	2015	https://arxiv.org/abs/1506.05193
Beyond LDA: exploring supervised topic modeling for depression-related language in Twitter	Methods for predicting mental health status	2015	https://aclanthology.org/W15-1212.pdf
Can clinical use of Social Media improve quality of care in mental Health? A Health Technology Assessment approach in an Italian mental health service	Methods for predicting mental health status	2015	https://hrcak.srce.hr/file/384052
CLPsych 2015 shared task: Depression and PTSD on Twitter	Methods for predicting mental health status	2015	https://aclanthology.org/W15-1204.pdf
Collecting and analyzing depression notes using IBM social media analytics	Methods for predicting mental health status	2015	https://dl.acm.org/doi/abs/10.5555/2886444.2886492
Depression and facebook use among university students	Methods for predicting mental health status	2015	https://earsiv.anadolu.edu.tr/xmlui/handle/11421/10944
Detecting and characterizing mental health related self-disclosure in social media	Methods for predicting mental health status	2015	https://dl.acm.org/doi/abs/10.1145/2702613.2732733?casa_token=EjHS9MdroB0AAAAA:n-nhvcQu7SHj6QLDEUwQYAlV8yY5uvSzoVn5T3Ja3QEkJScEkTjGK76bgtV-6JZrv__8Ja8dWOn4E8w
From ADHD to SAD: Analyzing the language of mental health on Twitter through self-reported diagnoses	Methods for predicting mental health status	2015	https://aclanthology.org/W15-1201.pdf
GIS analysis of depression among Twitter users	Methods for predicting mental health status	2015	https://www.sciencedirect.com/science/article/pii/S0143622814002537
GIS analysis of depression using location-based social media data	Methods for predicting mental health status	2015	https://getd.libs.uga.edu/pdfs/yang_wei_201508_phd.pdf
Harnessing social media and mobile apps for mental health	Methods for predicting mental health status	2015	https://go.gale.com/ps/i.do?id=GALE%7CA405023787&sid=googleScholar&v=2.1&it=r&linkaccess=abs&issn=08932905&p=AONE&sw=w
How we can use twitter data to better understand weather-related depression	Methods for predicting mental health status	2015	https://eprints.lse.ac.uk/64275/
Identity management and mental health discourse in social media	Methods for predicting mental health status	2015	https://dl.acm.org/doi/abs/10.1145/2740908.2743049?casa_token=eG9PFuKkne8AAAAA:lSXEsaE7Va8hagyxx4WnBsfcOw6-_0T7P_yxvHPh4efF7SQUipDgIrNm0JMECA3SN0eH8xlgkX5BUtE
Manifestation of depression and loneliness on social networks: a case study of young adults on Facebook	Methods for predicting mental health status	2015	https://dl.acm.org/doi/abs/10.1145/2675133.2675139?casa_token=hKCkwNAh9_oAAAAA:CTCPNgZaZi1Uile18bm3ClStI_AWjWcMF4oJqm0HvDE9KdbBSoO5UEQdemwVVU9pejQoN2akwgSOq78
Meeting ex-partners on Facebook: users' anxiety and severity of depression	Methods for predicting mental health status	2015	https://www.tandfonline.com/doi/abs/10.1080/0144929X.2014.981585?casa_token=Q2wtEDxFibkAAAAA:4CySOH-zexUPsOR3Q9mZI9wDll6FAG4SXKw1Kf8wIE474v0qbe0pvAiQfR-0WKMQo-erGwnJHeqXMYo
Mental health monitoring through 'selfie'videos and social media tracking	Methods for predicting mental health status	2015	https://eprints.lse.ac.uk/79671/1/Delivering%20Digital%20Drugs%20%28D3%29%20%E2%80%93%20Mental%20health%20monitoring%20through%20%E2%80%98selfie%E2%80%99%20videos%20and%20social%20media%20tracking.pdf
Mining Twitter data to improve detection of schizophrenia	Methods for predicting mental health status	2015	https://www.ncbi.nlm.nih.gov/pmc/articles/PMC4525233/
Moderator assistant: A natural language generation-based intervention to support mental health via social media	Methods for predicting mental health status	2015	https://www.tandfonline.com/doi/abs/10.1080/15228835.2015.1105768?casa_token=FGzzMWLAPKcAAAAA:gyBke11_zUCjKUQvbdfb9vJbFXJEg5iMnv04CgVRix2zfAdjhg-g8wRpaSv-0P7XDj3PGzqAfTJPNhQ
Quantifying the language of schizophrenia in social media	Methods for predicting mental health status	2015	https://aclanthology.org/W15-1202.pdf
Recognizing depression from twitter activity	Methods for predicting mental health status	2015	https://dl.acm.org/doi/abs/10.1145/2702123.2702280?casa_token=TKxudgl3NTYAAAAA:FPYf9FJO44H1ioS1bsACq5uSxW-kIQtiBQ34I8c1ZxDi_PVEI0eiy1Tj2baUi7q0SC-1EiDrnI-R2nU
Screening internet forum participants for depression symptoms by assembling and enhancing multiple NLP methods	Methods for predicting mental health status	2015	https://www.sciencedirect.com/science/article/pii/S0169260715000620
Screening Twitter users for depression and PTSD with lexical decision lists	Methods for predicting mental health status	2015	https://aclanthology.org/W15-1206.pdf
Scrutiny of depression and anxiety on Twitter through a word analysis program	Methods for predicting mental health status	2015	https://www.scielo.org.mx/scielo.php?pid=S2007-50572015000100004&script=sci_abstract&tlng=en
Sex, Alcohol, and Depression: Adolescent Health Displays on Social Media	Methods for predicting mental health status	2015	https://onlinelibrary.wiley.com/doi/abs/10.1002/9781118771952.ch16
Social media for mental illness risk assessment, prevention and support	Methods for predicting mental health status	2015	https://dl.acm.org/doi/abs/10.1145/2806655.2806659
Social media, big data, and public health informatics: Ruminating behavior of depression revealed through twitter	Methods for predicting mental health status	2015	https://ieeexplore.ieee.org/abstract/document/7070166/?casa_token=sMBH9IxyDAYAAAAA:B_-nHzZoWelF3iJ4Jh0I9Tnz_BucXwuBZUM2TJSw5yo9lvf-Vev_eHojfw0Ptf5hEHVrjS1Le3I
Use of social network Facebook for mental health prevention and counselling	Methods for predicting mental health status	2015	https://www.sciencedirect.com/science/article/pii/S0924933815301826
“I Don't Need Advice or Lectures” A Discursive Psychological Analysis of Men's Posts in an Online Discussion Forum for Depression	Methods for predicting mental health status	2016	https://hekyll.services.adelaide.edu.au/dspace/handle/2440/103505
A pilot study of a peer-group lifestyle intervention enhanced with mHealth technology and social media for adults with serious mental illness	Methods for predicting mental health status	2016	https://www.ncbi.nlm.nih.gov/pmc/articles/PMC4887192/
Are Personality and Facebook Use Related to Depression and Anxiety?	Methods for predicting mental health status	2016	https://libres.uncg.edu/ir/asu/f/Roberts,%20Caroline%202016.pdf
Automatic triage of mental health forum posts	Methods for predicting mental health status	2016	https://aclanthology.org/W16-0326.pdf
Automatic triage of mental health online forum posts: CLPsych 2016 system description	Methods for predicting mental health status	2016	https://aclanthology.org/W16-0325.pdf
Classification of mental health forum posts	Methods for predicting mental health status	2016	https://aclanthology.org/W16-0324.pdf
Depression, self-esteem and narcissism and its association with Facebook use	Methods for predicting mental health status	2016	https://open.uct.ac.za/handle/11427/22830
I want you to like me: Extraversion, need for approval, and time on Facebook as predictors of anxiety	Methods for predicting mental health status	2016	https://psycnet.apa.org/record/2016-47442-008
Identifying depression on Twitter	Methods for predicting mental health status	2016	https://arxiv.org/abs/1607.07384
Identifying signs of depression on Twitter	Methods for predicting mental health status	2016	https://dataspace.princeton.edu/handle/88435/dsp01s4655k03t
Mental disorder detection from social media through deep learning	Methods for predicting mental health status	2016	https://repositorio.ufmg.br/handle/1843/ESBF-AL6JTZ
MIDAS: Mental illness detection and analysis via social media	Methods for predicting mental health status	2016	https://ieeexplore.ieee.org/abstract/document/7752434/
Predicting post severity in mental health forums	Methods for predicting mental health status	2016	https://aclanthology.org/W16-0314.pdf
Sharing# Depression in Twitter?: A Content Analysis of Tweets and User Interactions in South Korea and the US	Methods for predicting mental health status	2016	https://www.dbpia.co.kr/Journal/articleDetail?nodeId=NODE06696867
Social relations: Exploring how youth use social media to communicate signs and symptoms of depression and suicidal ideation	Methods for predicting mental health status	2016	https://link.springer.com/chapter/10.1007/978-3-319-27893-3_9
Text Analysis and Automatic Triage of Posts in a Mental Health Forum	Methods for predicting mental health status	2016	https://aclanthology.org/W16-0318.pdf
Text-based experiments for predicting mental health emergencies in online web forum posts	Methods for predicting mental health status	2016	https://aclanthology.org/W16-0327.pdf
The language of mental health problems in social media	Methods for predicting mental health status	2016	https://aclanthology.org/W16-0307.pdf
The umd clpsych 2016 shared task system: text representation for predicting triage of forum posts about mental health	Methods for predicting mental health status	2016	https://aclanthology.org/W16-0319.pdf
Triaging mental health forum posts	Methods for predicting mental health status	2016	https://aclanthology.org/W16-0316.pdf
Using virtual ethnography to research vulnerable participants online: A case study of mental health online community support forums	Methods for predicting mental health status	2016	http://e-space.mmu.ac.uk/id/eprint/617506
What Do People Say When They Post and Comment in Online Depression Forums	Methods for predicting mental health status	2016	https://www.researchgate.net/profile/Ke-Jiang-13/publication/279954089_What_Do_People_Say_When_They_Post_and_Comment_in_Online_Depression_Forum_A_Semantic_Network_Analysis/links/559f93aa08ae3ae80b48a2e7/What-Do-People-Say-When-They-Post-and-Comment-in-Online-Depression-Forum-A-Semantic-Network-Analysis.pdf
# MyDepressionLooksLike: Examining public discourse about depression on Twitter	Methods for predicting mental health status	2017	https://mental.jmir.org/2017/4/e43/
A collaborative approach to identifying social media markers of schizophrenia by employing machine learning and clinical appraisals	Methods for predicting mental health status	2017	https://www.jmir.org/2017/8/e289/'%20+%20match%20+%20'
Associations of self-presentation on Facebook with mental health and personality variables: A systematic review	Methods for predicting mental health status	2017	https://www.liebertpub.com/doi/abs/10.1089/cyber.2017.0247
Characterisation of mental health conditions in social media using Informed Deep Learning	Methods for predicting mental health status	2017	https://www.nature.com/articles/srep45141
Characterizing awareness of schizophrenia among Facebook users by leveraging Facebook advertisement estimates	Methods for predicting mental health status	2017	https://www.jmir.org/2017/5/e156/
Depression and self-harm risk assessment in online forums	Methods for predicting mental health status	2017	https://arxiv.org/abs/1709.01848
Depression and social media use among middle aged and older us adults	Methods for predicting mental health status	2017	https://www.ncbi.nlm.nih.gov/pmc/articles/PMC6183293/
Depression detection via harvesting social media: A multimodal dictionary learning solution	Methods for predicting mental health status	2017	https://www.ijcai.org/proceedings/2017/0536.pdf
Detecting anxiety through reddit	Methods for predicting mental health status	2017	https://aclanthology.org/W17-3107/
Detecting depression and mental illness on social media: an integrative review	Methods for predicting mental health status	2017	https://www.sciencedirect.com/science/article/pii/S2352154617300384
Detecting Early Risk of Depression from Social Media User-generated Content	Methods for predicting mental health status	2017	http://ceur-ws.org/Vol-1866/paper_127.pdf
Differential influences of depression and personality traits on the use of Facebook	Methods for predicting mental health status	2017	https://journals.sagepub.com/doi/abs/10.1177/2056305117698495
Emotional and linguistic cues of depression from social media	Methods for predicting mental health status	2017	https://dl.acm.org/doi/abs/10.1145/3079452.3079465
Forecasting the onset and course of mental illness with Twitter data	Methods for predicting mental health status	2017	https://www.nature.com/articles/s41598-017-12961-9
Linguistic markers indicating therapeutic outcomes of social media disclosures of schizophrenia	Methods for predicting mental health status	2017	https://dl.acm.org/doi/abs/10.1145/3134678?casa_token=q5aDEqCoRFMAAAAA:Y8MVFX85WDtoHyBfhy_IuNDpCjhPRKVo98DJYVnujWi7Cue-aK3XKGuK2aJcQ_fPIQ5Eoprl0Rkz0AE
Modeling and understanding visual attributes of mental health disclosures in social media	Methods for predicting mental health status	2017	https://dl.acm.org/doi/abs/10.1145/3025453.3025932
Multitask learning for mental health conditions with limited social media data	Methods for predicting mental health status	2017	https://iris.unibocconi.it/bitstream/11565/4006473/2/E17-1015v2.pdf
Multi-task learning for mental health using social media text	Methods for predicting mental health status	2017	https://arxiv.org/abs/1712.03538
Negativity and positivity in social media interactions and depression among US university students	Methods for predicting mental health status	2017	https://apha.confex.com/apha/2017/meetingapi.cgi/Paper/382149?filename=2017_Abstract382149.pdf&template=Word
Predicting depression levels using social media posts	Methods for predicting mental health status	2017	https://ieeexplore.ieee.org/abstract/document/7940253/
Prediction of depression and suicidality from social media activity using deep neural networks	Methods for predicting mental health status	2017	https://dataspace.princeton.edu/handle/88435/dsp01mc87ps878
Quantifying mental health from social media with neural user embeddings	Methods for predicting mental health status	2017	https://proceedings.mlr.press/v68/amir17a
Small but mighty: affective micropatterns for quantifying mental health from social media language	Methods for predicting mental health status	2017	https://aclanthology.org/W17-3110/
Social media mining to understand public mental health	Methods for predicting mental health status	2017	https://link.springer.com/chapter/10.1007/978-3-319-67186-4_6
Social media use and anxiety in emerging adults	Methods for predicting mental health status	2017	https://www.sciencedirect.com/science/article/pii/S0165032716309442
Tagging depression: Social media and the segmentation of mental health	Methods for predicting mental health status	2017	https://researchbank.swinburne.edu.au/items/8a462239-6565-4d5c-b587-05a13389cd6c/1/
Teen depression groups on Facebook: a content analysis	Methods for predicting mental health status	2017	https://journals.sagepub.com/doi/abs/10.1177/0743558416673717?casa_token=Css7wY-kMWUAAAAA:dzrywWnVezABJxEt70dtlmqfg3DDUYxjFNHNtKoU6cGbsQDofZ5IDuwq_-rabSY3dslOH_OA0Tf0Pj4&casa_token=bPUioCtHcdEAAAAA:X_RX0k_TFGY4W8iv-xiZgEPa8g-8f94sDK5SAK4jQJbyBbSbIO66nw87byqsC5NiYYNSZj4lNr8Xjvc
The Virtual Blues: Facebook and Depression in Young Adults	Methods for predicting mental health status	2017	https://psychiatryonline.org/doi/10.1176/appi.ajp-rj.2016.111202
Towards suicide prevention: early detection of depression on social media	Methods for predicting mental health status	2017	https://link.springer.com/chapter/10.1007/978-3-319-70284-1_34
Towards suicide prevention: early detection of depression on social media	Methods for predicting mental health status	2017	https://repositori.upf.edu/handle/10230/33112
Triaging content severity in online mental health forums	Methods for predicting mental health status	2017	https://asistdl.onlinelibrary.wiley.com/doi/abs/10.1002/asi.23865?casa_token=tGFFiLafJCoAAAAA:op4d7shs3Otk5GL6k18A39vK2mSnXTrU_kGs2jcS97a1PTxik57gMhl-Kb3_JsbVZuEtdVbiLO_8EZx57g
Twitter Content for Depression Advocacy and Awareness	Methods for predicting mental health status	2017	https://diginole.lib.fsu.edu/islandora/object/fsu:407385
Unfolding the notes from the walls: Adolescents' depression manifestations on Facebook	Methods for predicting mental health status	2017	https://www.sciencedirect.com/science/article/pii/S0747563217300870
Use of multiple social media platforms and symptoms of depression and anxiety: A nationally-representative study among US young adults	Methods for predicting mental health status	2017	https://www.sciencedirect.com/science/article/pii/S0747563216307543
Using social media to monitor mental health discussions− evidence from Twitter	Methods for predicting mental health status	2017	https://academic.oup.com/jamia/article-abstract/24/3/496/2907899
A micromodule approach for building real-time systems with python-based models: Application to early risk detection of depression on social media	Methods for predicting mental health status	2018	https://link.springer.com/chapter/10.1007/978-3-319-76941-7_79
A Neural Network Approach to Early Risk Detection of Depression and Anorexia on Social Media Text	Methods for predicting mental health status	2018	https://ceur-ws.org/Vol-2125/paper_126.pdf
A Scorecard Method for Detecting Depression in Social Media Users	Methods for predicting mental health status	2018	https://aisel.aisnet.org/hicss-51/cl/collaborations_in_healthcare/2/
A Semantically Enhanced Approach to Identify Depression-Indicative Symptoms Using Twitter Data	Methods for predicting mental health status	2018	https://corescholar.libraries.wright.edu/etd_all/1973/
Analysis of social media posts for early detection of mental health conditions	Methods for predicting mental health status	2018	https://link.springer.com/chapter/10.1007/978-3-319-89656-4_11
Analyzing Twitter Data of Family Caregivers of Alzheimer's Disease Using Depression Ontology via Social Media	Methods for predicting mental health status	2018	https://www.researchgate.net/profile/Hyon-Hee-Kim-2/publication/351617874_Analyzing_Twitter_Data_of_Family_Caregivers_of_Alzheimer's_Disease_Using_Depression_Ontology_via_Social_Media/links/60a1390d458515c265991a4c/Analyzing-Twitter-Data-of-Family-Caregivers-of-Alzheimers-Disease-Using-Depression-Ontology-via-Social-Media.pdf
Colour coded emotion classification in mental health social media	Methods for predicting mental health status	2018	https://pure.ulster.ac.uk/en/publications/colour-coded-emotion-classification-in-mental-health-social-media
Cross-domain depression detection via harvesting social media	Methods for predicting mental health status	2018	https://eprints.soton.ac.uk/423226/
Deep learning for depression detection of twitter users	Methods for predicting mental health status	2018	https://aclanthology.org/W18-0609/
Deep Neural Network based mechanism to compute Depression in social media users	Methods for predicting mental health status	2018	https://www.academia.edu/download/56780393/IRJET-V5I3175.pdf
Detecting depression in social media posts using machine learning	Methods for predicting mental health status	2018	https://link.springer.com/chapter/10.1007/978-981-13-9187-3_64
Early Detection of Signs of Anorexia and Depression Over Social Media using Effective Machine Learning Frameworks	Methods for predicting mental health status	2018	http://ceur-ws.org/Vol-2125/paper_182.pdf
Exploring social media use as a composite construct to understand its relation to mental health: A pilot study on adolescents	Methods for predicting mental health status	2018	https://www.sciencedirect.com/science/article/pii/S0190740918301063
Exploring the utility of community-generated social media content for detecting depression: an analytical study on Instagram	Methods for predicting mental health status	2018	https://www.jmir.org/2018/12/e11817/
Facebook social media for depression detection in the Thai community	Methods for predicting mental health status	2018	https://ieeexplore.ieee.org/abstract/document/8457362/?casa_token=GaiPvZJBK8kAAAAA:MIeQ6xMl0Z5zJHA7v6a-zRAL-EVEAupToBrEKG7Db7t4gBv_S5rr8HSiL4zipRPElFNmPx7y2ok
Feature attention network: interpretable depression detection from social media	Methods for predicting mental health status	2018	https://aclanthology.org/Y18-1070.pdf
Feature Engineering for Depression Detection in Social Media	Methods for predicting mental health status	2018	https://pdfs.semanticscholar.org/41c9/696eb3b29d826125225762adfb4cd0bb7742.pdf
Hierarchical neural model with attention mechanisms for the classification of social media text related to mental health	Methods for predicting mental health status	2018	https://aclanthology.org/W18-0607/
Identifying and understanding communities using Twitter to connect about depression: cross-sectional study	Methods for predicting mental health status	2018	https://mental.jmir.org/2018/4/e61/
Identifying depression on reddit: The effect of training data	Methods for predicting mental health status	2018	https://aclanthology.org/W18-5903/
Let me tell you about your mental health! Contextualized classification of reddit posts to DSM-5 for web-based intervention	Methods for predicting mental health status	2018	https://dl.acm.org/doi/abs/10.1145/3269206.3271732?casa_token=zWr8V4nzaS4AAAAA:_iECzdgxx12SbHmPOhsNwbCjvXwtQCurAk3Al4CBQGrvZxLXCihmQCR-smsnoSInwKtn3FBocoX7Cw8
Machine learning for depression diagnosis using twitter data	Methods for predicting mental health status	2018	https://www.academia.edu/download/63295449/V5I20820200513-83091-1jcs43z.pdf
Measuring the latency of depression detection in social media	Methods for predicting mental health status	2018	https://dl.acm.org/doi/abs/10.1145/3159652.3159725?casa_token=626xTdc_7osAAAAA:f6uQ2ox2zfQjgVmOuvnoONE04R-BdOVUbxtL6bmBiCST3fNSRBnfYhQ1c26eKjW0Y-Kwhj-utXzB-Zc
Melancholic Ramblings on Twitter: Detecting Depression from Social Media Activity	Methods for predicting mental health status	2018	https://naist.repo.nii.ac.jp/record/8498/files/R014913.pdf
Mental health analysis via social media data	Methods for predicting mental health status	2018	https://ieeexplore.ieee.org/abstract/document/8419435/?casa_token=qMzxcM_OEnEAAAAA:I36D0r0f_JSa7G0Hva-T4nD7m2e548J28FWVncgtHc0ONX4i0CxCjFnTrC0nvW18D_H-WQmTNxc
Mental Health Computing via Harvesting Social Media Data	Methods for predicting mental health status	2018	https://www.ijcai.org/proceedings/2018/0808.pdf
Monitoring online discussions about suicide among Twitter users with schizophrenia: exploratory study	Methods for predicting mental health status	2018	https://mental.jmir.org/2018/4/e11483/
Natural language processing and lexical approach for depression symptoms screening of Indonesian twitter user	Methods for predicting mental health status	2018	https://ieeexplore.ieee.org/abstract/document/8534929/?casa_token=U4wVKR4nyHUAAAAA:S1v0OeZlrgmLKw77LS1CXgCFeILWI3eGSb08_VbxLzTH1gBMKhw0PlEi4Rmqhtt7zWHjlayKZLM
Neural Network Based System to Detect Depression in Twitter Users via Sentiment Analysis	Methods for predicting mental health status	2018	https://www.academia.edu/download/57573090/IRJET-V5I9265.pdf
Predicting depression from social media updates	Methods for predicting mental health status	2018	https://grape.ics.uci.edu/wiki/asterix/raw-attachment/wiki/stats170ab-2019/Sharon_Babu_Honors_thesis_2018.pdf
Smct-an innovative tool for mental health analysis of twitter data	Methods for predicting mental health status	2018	https://ieeexplore.ieee.org/abstract/document/8513257/?casa_token=lHDOBpu1W7gAAAAA:L8ErV-UOdaVjKJqHiOgXHWf1fnp-hKNuM8s2hGIWQ6qFMy1FbaPmy_f2lhD-7bYyK9EvOJOjXbg
Social media interventions for adolescents and young people with depression and psychosis	Methods for predicting mental health status	2018	https://link.springer.com/chapter/10.1007/978-3-319-69638-6_14
Social media use among adolescents coping with mental health	Methods for predicting mental health status	2018	https://idp.springer.com/authorize/casa?redirect_uri=https://link.springer.com/article/10.1007/s40688-017-0167-5&casa_token=8ilrr0hv9s0AAAAA:X37RbG9Uf8mV2NseWpKOfiDltbxwAXlTkM8CBhO6_G6880nI_akCJPk3OYMtHcS_gTZFXonm9zstvsG1NTw
Social media use and adolescent mental health: Findings from the UK Millennium Cohort Study	Methods for predicting mental health status	2018	https://www.thelancet.com/journals/eclinm/article/PIIS2589-5370(18)30060-9/fulltext?ref=tippinsights.com
Social media use and depression and anxiety symptoms: A cluster analysis	Methods for predicting mental health status	2018	https://www.ingentaconnect.com/content/png/ajhb/2018/00000042/00000002/art00011
Social media use of adolescents as a component of the comprehensive mental health assessment	Methods for predicting mental health status	2018	http://repository.kln.ac.lk/handle/123456789/19384
STUDYING DEPRESSION USING LINGUISTIC FEATURES FROM MULTIPLE SOCIAL MEDIA SOURCES	Methods for predicting mental health status	2018	https://agrimaseth.github.io/files/mastersThesis.pdf
Studying the language of mental illness in Romanian social media	Methods for predicting mental health status	2018	https://ieeexplore.ieee.org/abstract/document/8516436/?casa_token=0DDRkcTm1U0AAAAA:JuqmjmIkfhkh-YulaBsTh8Hsjm7NoIsR9N6zPrBb2g79ZBq3u6_Dp9xDXZgdO1DRpF_1tf3JLZE
Text Mining Mental Health Forums-Learning from User Experiences	Methods for predicting mental health status	2018	https://www.researchgate.net/profile/Elena-Davcheva/publication/326063081_TEXT_MINING_MENTAL_HEALTH_FORUMS_-_LEARNING_FROM_USER_EXPERIENCES/links/5bd1c6dc45851537f59a232b/TEXT-MINING-MENTAL-HEALTH-FORUMS-LEARNING-FROM-USER-EXPERIENCES.pdf
The association of 'self-monitoring'with depression in help-seeking Facebook users	Methods for predicting mental health status	2018	https://journals.sagepub.com/doi/abs/10.1177/0020764018778700?casa_token=joTMBc7f9c0AAAAA:YwyGcejkeFfqnBq4oST2Cn88Uty7rUfW_PC0b2u-U0TSX266_zYgct76riUdgCFbt13dmvvz_C5AvyM&casa_token=3saaqoyZYcgAAAAA:faN3n-L8_xD7HTYnyaFIetbk8LyZ8alZp078SqhgZfy6ZZzrlJZMIvILPiCjOtdX46qR0MKCVrgWHNw
Using linguistic metadata for early depression detection in social media	Methods for predicting mental health status	2018	https://www.fer.unizg.hr/_download/repository/TAR-2018-ProjectReports.pdf#page=93
Using Topic Extraction on Social Media Content for the Early Detection of Depression	Methods for predicting mental health status	2018	https://ceur-ws.org/Vol-2125/paper_173.pdf
Using topic models to investigate depression on social media	Methods for predicting mental health status	2018	https://www.cs.umd.edu/sites/default/files/scholarly_papers/Armstrong.pdf
A Domain Independent Social Media Depression Detection Model	Methods for predicting mental health status	2019	http://cs.uccs.edu/~jkalita/work/reu/REU2019/18Maranuzs.pdf
A machine learning based depression analysis and suicidal ideation detection system using questionnaires and twitter	Methods for predicting mental health status	2019	https://ieeexplore.ieee.org/abstract/document/8977211/?casa_token=E4x5c_CGqBAAAAAA:antWbt6khelOFbe3hX-9cQkrey0XCs2uSnuXSnIRrwNoNfwyh8m_TxlVqVZqpUKHDK0PIbRAO8o
A Study about Depression Identification via Social Media	Methods for predicting mental health status	2019	https://scholar.archive.org/work/w2ytqg7mfzahdd2v4rgz5jpsga/access/wayback/https://aisel.aisnet.org/cgi/viewcontent.cgi?article=1557&context=amcis2019
A Survey of Predicting Depression Levels Using Social Media Posts	Methods for predicting mental health status	2019	https://search.proquest.com/openview/26c44c8aa6bdf6c5666bb9f044fd2b2d/1?pq-origsite=gscholar&cbl=886380&casa_token=07njQx114tgAAAAA:f00TFINUQm6q_nzX7NVk0-RKREAAl7ia6a8h78AhzQTAS1H2Oztg4nDxYGJrdVfDnuL95wad304
A text classification framework for simple and effective early depression detection over social media streams	Methods for predicting mental health status	2019	https://www.sciencedirect.com/science/article/pii/S0957417419303525
Active and passive social media use and symptoms of anxiety and depressed mood among Icelandic adolescents	Methods for predicting mental health status	2019	https://www.liebertpub.com/doi/abs/10.1089/cyber.2019.0079
Adolescents and Snapchat: Uncovering the Associations Between Social Media Behaviors and Mental Health	Methods for predicting mental health status	2019	https://encompass.eku.edu/honors_theses/681/
An analysis of the discourse topics of users who exhibit symptoms of depression on social media	Methods for predicting mental health status	2019	https://koreascience.kr/article/JAKO201912063603611.page
An Analysis of the Discourse Topics of Users who Exhibit Symptoms of Depression on Social Media	Methods for predicting mental health status	2019	https://accesson.kr/kosim/v.36/4/207/1494
Analyzing Tweets to Discover Twitter Users' Mental Health Status by a Word-Frequency Method	Methods for predicting mental health status	2019	https://ieeexplore.ieee.org/abstract/document/8998101/?casa_token=IbJglIRGJY8AAAAA:YlPOvrR6ai5xEKg7_x5pZau2QuWsVw7Jq3XHE2ijUEfnHfvDMpzR9y4hurqSfkxByuaErYZnBts
Anticipating depression based on online social media behaviour	Methods for predicting mental health status	2019	https://link.springer.com/chapter/10.1007/978-3-030-27629-4_26
Because... I was told... so much: Linguistic Indicators of Mental Health Status on Twitter	Methods for predicting mental health status	2019	https://petsymposium.org/popets/2019/popets-2019-0063.pdf
Comparing Automatically Extracted Topics from Online Mental Health Disorder Forums	Methods for predicting mental health status	2019	https://ieeexplore.ieee.org/abstract/document/9071370/?casa_token=A28Z02K_SowAAAAA:444M4a7GWjU4WImuzVfpieaVMX271CmLutEhKxr3tgwlm-OvEz1zMpLMSUJHvVnJKu9gutcqUas
Constructing a semantic graph with depression symptoms extraction from twitter	Methods for predicting mental health status	2019	https://ieeexplore.ieee.org/abstract/document/8791452/
Cooperative multimodal approach to depression detection in twitter	Methods for predicting mental health status	2019	https://ojs.aaai.org/index.php/AAAI/article/view/3775
Crosslingual depression detection in twitter using bilingual word alignments	Methods for predicting mental health status	2019	https://link.springer.com/chapter/10.1007/978-3-030-28577-7_2
Data-driven approach for measuring the severity of the signs of depression using reddit posts: women and men in the orchestra	Methods for predicting mental health status	2019	https://arodes.hes-so.ch/record/4111/usage
Deep learning approach for the detection of depression in twitter	Methods for predicting mental health status	2019	https://papers.ssrn.com/sol3/papers.cfm?abstract_id=3441333
Depression Analysis from Social Media Data in Bangla Language Applying Deep Recurrent Neural Networks	Methods for predicting mental health status	2019	https://www.researchgate.net/profile/Abdul-Hasib-Uddin-2/publication/330635624_Depression_Analysis_from_Social_Media_Data_in_Bangla_Language_Applying_Deep_Recurrent_Neural_Networks/links/600e8e32299bf14088bc8223/Depression-Analysis-from-Social-Media-Data-in-Bangla-Language-Applying-Deep-Recurrent-Neural-Networks.pdf
Depression analysis from social media data in Bangla language using long short term memory (LSTM) recurrent neural network technique	Methods for predicting mental health status	2019	https://ieeexplore.ieee.org/abstract/document/9036528/
Depression analysis of bangla social media data using gated recurrent neural network	Methods for predicting mental health status	2019	https://ieeexplore.ieee.org/abstract/document/8934455/?casa_token=JpoHMY5zQIgAAAAA:T4rncNWYsYoC9zLF_VbscTwKgexW6bjY355BgsdgFhArslAbaV3FUAQOIDwS9Bg5jkEnyMTVC8U
Depression detection by analyzing social media posts of user	Methods for predicting mental health status	2019	https://ieeexplore.ieee.org/abstract/document/9065101/?casa_token=J_ln0ehHfOEAAAAA:wBUJAGeKVzNuUE69no7sEkfE8eYM3CUI66qxjUkNkbueFTDxUpaRYWcKk977YR1SkBRIuQ2h0cA
Depression detection from social media texts	Methods for predicting mental health status	2019	https://dspace.kpfu.ru/xmlui/bitstream/handle/net/151948/%D0%A1%D0%B1%D0%BE%D1%80%D0%BD%D0%B8%D0%BA%20%D1%81%D1%82%D0%B0%D1%82%D0%B5%D0%B9%20%D1%81%D0%BE%20%D1%81%D1%81%D1%8B%D0%BB%D0%BA%D0%BE%D0%B9%20%D0%BD%D0%B0%20%D1%80%D0%B5%D0%B3%D0%B8%D0%BE%D0%BD%D0%B0%D0%BB%D1%8C%D0%BD%D1%8B%D1%86%20%D0%BC%D0%B0%D1%82%D1%86%D0%B5%D0%BD%D1%82%D1%80-29-10-2019.pdf?sequence=3#page=352
Depression detection on social media with reinforcement learning	Methods for predicting mental health status	2019	https://link.springer.com/chapter/10.1007/978-3-030-32381-3_49
Detecting depression in social media using fine-grained emotions	Methods for predicting mental health status	2019	https://aclanthology.org/N19-1151/
Detecting Depression in Social Media: An Emotional Analysis Approach	Methods for predicting mental health status	2019	https://ecommons.cornell.edu/handle/1813/67287
Detecting the magnitude of depression in Twitter users using sentiment analysis	Methods for predicting mental health status	2019	https://www.academia.edu/download/63987667/54_3Apr19_1Apr19_31Oct18_16306_e20200721-118546-1912vlc.pdf
Detection of depression-related posts in reddit social media forum	Methods for predicting mental health status	2019	https://ieeexplore.ieee.org/abstract/document/8681445/
Interpretable depression detection from social media using hierarchical attention network with depressive indicators	Methods for predicting mental health status	2019	https://koasas.kaist.ac.kr/handle/10203/267041
Investigating Major Topics Through the Analysis of Depression-related Facebook Group Posts	Methods for predicting mental health status	2019	https://accesson.kr/kslis/v.53/4/171/9592
Investigating major topics through the analysis of depression-related facebook group posts	Methods for predicting mental health status	2019	https://koreascience.kr/article/JAKO201934340954529.page
Linguistic analysis of schizophrenia in Reddit posts	Methods for predicting mental health status	2019	https://aclanthology.org/W19-3009/
M. Crosslingual Depression Detection in Twitter Using Bilingual Word Alignments	Methods for predicting mental health status	2019	https://books.google.com/books?hl=en&lr=&id=LqGsDwAAQBAJ&oi=fnd&pg=PA49&dq=(%22mental+health%22+OR+%22mental+illness%22+OR+%22mental+disorder%22+OR+%22psychiatric+disorder%22+OR+%22depression%22+OR+%22anxiety%22+OR+%22schizophrenia%22)+AND+(%22social+media%22+OR+%22forum%22+OR+%22forums%22+OR+%22facebook%22+OR+%22twitter%22+OR+%22reddit%22)&ots=8foD0bUs_V&sig=0jx1d4ThBqSqLPllenuUsVJlVPw
MENTAL DISORDER DETECTION VIA SOCIAL MEDIA ANALYSIS	Methods for predicting mental health status	2019	http://www.oaijse.com/VolumeArticles/FullTextPDF/361_6.MENTAL_DISORDER_DETECTION_VIA_SOCIAL_MEDIA_ANALYSIS.pdf
Mental health surveillance over social media with digital cohorts	Methods for predicting mental health status	2019	https://aclanthology.org/W19-3013/
Methodological gaps in predicting mental health states from social media: Triangulating diagnostic signals	Methods for predicting mental health status	2019	https://dl.acm.org/doi/abs/10.1145/3290605.3300364?casa_token=tYWlvF3BtswAAAAA:6RxWiJEoUuGNti3hVuJ2714KZgIhHJL-pmtsvc0AE1CqmxYGSgo1IFfcscISSW_gv-EdeVx5VHJ2leo
Mining twitter data for depression detection	Methods for predicting mental health status	2019	https://ieeexplore.ieee.org/abstract/document/8938353/?casa_token=HwUhO6RnbwEAAAAA:E66Z4MA7mTxOSgJEi8xfNhu5slVLdiQMDgYSdByZzo_PajPOfIgBzCe_SHKZSxUJpW-a_nQ5tHo
Mining twitter data for signs of depression in brazil	Methods for predicting mental health status	2019	https://sol.sbc.org.br/index.php/kdmile/article/view/8785
Multi-kernel SVM based depression recognition using social media data	Methods for predicting mental health status	2019	https://idp.springer.com/authorize/casa?redirect_uri=https://link.springer.com/article/10.1007/s13042-017-0697-1&casa_token=PztxiWe4RvEAAAAA:g_LVB8s-3ap5fW4Hy_pXfCm1UpA3ZENrzQr14p-5s23svQUfedq0lV3m2ijwDuWrNTaKp_fLxROmaLT7JVk
Predicting Depression Level using Social Media Sites	Methods for predicting mental health status	2019	https://www.ijresm.com/Vol.2_2019/Vol2_Iss5_May19/IJRESM_V2_I5_228.pdf
Predicting future alleviation of mental illness in social media: an empathy-based social network perspective	Methods for predicting mental health status	2019	https://ieeexplore.ieee.org/abstract/document/9047291/
Predicting future mental illness from social media: A big-data approach	Methods for predicting mental health status	2019	https://link.springer.com/article/10.3758/s13428-019-01235-z
Predicting mental-illness from Twitter activity using activity theory based context ontology	Methods for predicting mental health status	2019	https://www.ingentaconnect.com/contentone/asp/jmihi/2019/00000009/00000006/art00023
See and read: Detecting depression symptoms in higher education students using multimodal social media data	Methods for predicting mental health status	2019	https://arxiv.org/abs/1912.01131
Social media Analytics to predict depression level in the users	Methods for predicting mental health status	2019	https://www.igi-global.com/chapter/social-media-analytics-to-predict-depression-level-in-the-users/230117
Social media and depression symptoms: A network perspective	Methods for predicting mental health status	2019	https://psycnet.apa.org/journals/xge/148/8/1454/
Study on mental disorder detection via social media mining	Methods for predicting mental health status	2019	https://ieeexplore.ieee.org/abstract/document/8888096/
The digital footprints of adolescent depression, social rejection and victimization of bullying on Facebook	Methods for predicting mental health status	2019	https://www.sciencedirect.com/science/article/pii/S0747563218304667
The sentiment of depression on Twitter	Methods for predicting mental health status	2019	https://scholarworks.uvm.edu/src/2019/program/74/
Towards measuring the severity of depression in social media via text classification	Methods for predicting mental health status	2019	http://sedici.unlp.edu.ar/handle/10915/91042
Transfer Learning for Depression: Early Detection and Severity Prediction from Social Media Postings	Methods for predicting mental health status	2019	http://ceur-ws.org/Vol-2380/paper_102.pdf
Twitter analysis for depression on social networks based on sentiment and stress	Methods for predicting mental health status	2019	https://ieeexplore.ieee.org/abstract/document/8963550/
UnB Sense: a web application to probe for signs of depression from user profiles on social media	Methods for predicting mental health status	2019	https://bdm.unb.br/handle/10483/26502
UNSL at eRisk 2019: a Unified Approach for Anorexia, Self-harm and Depression Detection in Social Media	Methods for predicting mental health status	2019	https://ceur-ws.org/Vol-2380/paper_103.pdf
User dynamics in mental health forums–a sentiment analysis perspective	Methods for predicting mental health status	2019	https://aisel.aisnet.org/wi2019/track08/papers/4/
Using Social Media to Explore Mental Health-Related Behaviors and Discussions among Young Adults	Methods for predicting mental health status	2019	https://scholarspace.manoa.hawaii.edu/handle/10125/59871
Using word embeddings to explore the language of depression on twitter	Methods for predicting mental health status	2019	https://scholarworks.uvm.edu/graddis/1072/
Using Word Embeddings to Explore the Language of Depression on Twitter	Methods for predicting mental health status	2019	https://scholarworks.uvm.edu/graddis/1119/
What twitter profile and posted images reveal about depression and anxiety	Methods for predicting mental health status	2019	https://ojs.aaai.org/index.php/ICWSM/article/view/3225
A deep learning model for detecting mental illness from user content on social media	Methods for predicting mental health status	2020	https://www.nature.com/articles/s41598-020-68764-y
A framework for understanding the relationship between social media discourse and mental health	Methods for predicting mental health status	2020	https://dl.acm.org/doi/abs/10.1145/3415215?casa_token=1lpeeCC1YHsAAAAA:QqFYD6crjThT_5XKUYyXYJmkVIzHJTbJ7xmtfbXco_PVvPsUWoEae2HfwNKi3nL4-g3x8k83343faxs
A knowledge enhanced ensemble learning model for mental disorder detection on social media	Methods for predicting mental health status	2020	https://link.springer.com/chapter/10.1007/978-3-030-55393-7_17
A multiclass depression detection in social media based on sentiment analysis	Methods for predicting mental health status	2020	https://link.springer.com/chapter/10.1007/978-3-030-43020-7_89
A neural network based hybrid model for depression detection in twitter	Methods for predicting mental health status	2020	https://link.springer.com/chapter/10.1007/978-981-15-6634-9_16
A Novel Approach for Identifying Social Media Posts Indicative of Depression	Methods for predicting mental health status	2020	https://ieeexplore.ieee.org/abstract/document/9358866/?casa_token=5c64eYWf1BUAAAAA:ZlKtvkr8WAfY2Xq3zDLcvy-_eUSCfktuK4vkBLCQzS9MfuIQng8GJihRGJD31e0twC5Z5Nrrk8E
A novel sentiment analysis engine for preliminary depression status estimation on social media	Methods for predicting mental health status	2020	https://arxiv.org/abs/2011.14280
A sequential emotion approach for diagnosing mental disorder on social media	Methods for predicting mental health status	2020	https://www.mdpi.com/2076-3417/10/5/1647
A Survey on Mental Health Prediction Using Social Media Network	Methods for predicting mental health status	2020	https://easychair.org/publications/preprint_download/J5GG
A systematic review of machine learning approaches for mental disorder prediction on social media	Methods for predicting mental health status	2020	https://ieeexplore.ieee.org/abstract/document/9276033/?casa_token=NyFOYB6649kAAAAA:YUvUnhfmNfFiw_-DTGCP9i8uq5d71jfXMV5SrWOzBRENg0zT8NpQqNscvF_ikQSmpKf_VlRFfJo
A systematic review of techniques employed for determining mental health using social media in psychological surveillance during disasters	Methods for predicting mental health status	2020	https://www.cambridge.org/core/journals/disaster-medicine-and-public-health-preparedness/article/systematic-review-of-techniques-employed-for-determining-mental-health-using-social-media-in-psychological-surveillance-during-disasters/7AD93D4C9791A533F5E476E49705B552
Adapting deep learning methods for mental health prediction on social media	Methods for predicting mental health status	2020	https://arxiv.org/abs/2003.07634
An analysis of accounts of depression on Reddit Singapore	Methods for predicting mental health status	2020	https://dr.ntu.edu.sg/handle/10356/138404
An analysis of mental health of social media users using unsupervised approach	Methods for predicting mental health status	2020	https://www.sciencedirect.com/science/article/pii/S2451958820300361
Applying deep learning technique for depression classification in social media text	Methods for predicting mental health status	2020	https://www.ingentaconnect.com/contentone/asp/jmihi/2020/00000010/00000010/art00023
Assessing mental health signals among sexual and gender minorities using Twitter data	Methods for predicting mental health status	2020	https://journals.sagepub.com/doi/abs/10.1177/1460458219839621
AUTOMATIC CLASSIFICATION FOR PREDICTING DEPRESSION AMONG ARABIC TWITTER USERS BASED ON MACHINE LEARNING APPROACHES	Methods for predicting mental health status	2020	https://www.kau.edu.sa/Show_Res.aspx?Site_ID=306&LNG=EN&RN=72670
Behavior Features for Automatic Detection of Depression from Facebook Users	Methods for predicting mental health status	2020	https://books.google.com/books?hl=en&lr=&id=hq4SEAAAQBAJ&oi=fnd&pg=PA12&dq=(%22mental+health%22+OR+%22mental+illness%22+OR+%22mental+disorder%22+OR+%22psychiatric+disorder%22+OR+%22depression%22+OR+%22anxiety%22+OR+%22schizophrenia%22)+AND+(%22social+media%22+OR+%22forum%22+OR+%22forums%22+OR+%22facebook%22+OR+%22twitter%22+OR+%22reddit%22)&ots=2cWyLRZ1fX&sig=IftBfPCCkbiF5sFBmUbhqQmp_6Q
Clinical-based and expert selection of terms related to depression for twitter streaming and language analysis	Methods for predicting mental health status	2020	https://repositori.upf.edu/handle/10230/45231
Comparative study: Different techniques to detect depression using social media	Methods for predicting mental health status	2020	https://link.springer.com/chapter/10.1007/978-981-15-3075-3_30
Depression and disclosure behavior via social media: A study of university students in China	Methods for predicting mental health status	2020	https://www.cell.com/heliyon/pdf/S2405-8440(20)30213-9.pdf
Depression and Impaired Mental Health Analysis from Social Media Platforms using Predictive Modelling Techniques	Methods for predicting mental health status	2020	https://ieeexplore.ieee.org/abstract/document/9243334/
Depression detection from social media profiles	Methods for predicting mental health status	2020	https://link.springer.com/chapter/10.1007/978-3-030-51913-1_12
Depression detection in social media using a psychoanalytical technique for feature extraction and a cognitive based classifier	Methods for predicting mental health status	2020	https://link.springer.com/chapter/10.1007/978-3-030-60887-3_25
Depression detection on social media using machine learning techniques: a survey	Methods for predicting mental health status	2020	https://www.researchgate.net/profile/Pramila-Chawan/publication/349482574_Depression_Detection_on_Social_Media_using_Machine_Learning_Techniques_A_Survey/links/60325acaa6fdcc37a840fb17/Depression-Detection-on-Social-Media-using-Machine-Learning-Techniques-A-Survey.pdf
Depression detection using intelligent algorithms from social media context-state of the art, trends and future roadmap	Methods for predicting mental health status	2020	https://www.researchgate.net/profile/Sandip-Roy-2/publication/343384461_DEPRESSION_DETECTION_USING_INTELLIGENT_ALGORITHMS_FROM_SOCIAL_MEDIA_CONTEXT_-_STATE_OF_THE_ART_TRENDS_AND_FUTURE_ROADMAP/links/5f26c331a6fdcccc43a3a224/DEPRESSION-DETECTION-USING-INTELLIGENT-ALGORITHMS-FROM-SOCIAL-MEDIA-CONTEXT-STATE-OF-THE-ART-TRENDS-AND-FUTURE-ROADMAP.pdf
Depression Detection Via Twitter	Methods for predicting mental health status	2020	https://leicester.figshare.com/articles/thesis/Depression_Detection_Via_Twitter/12640127
Design text mining for anxiety detection using machine learning based-on social media data during COVID-19 pandemic	Methods for predicting mental health status	2020	http://proceeding.rsfpress.com/index.php/ess/article/view/117
Detecting Depression on Reddit with Textual Data	Methods for predicting mental health status	2020	https://cdr.lib.unc.edu/concern/masters_papers/jd473337j
Detecting early onset of depression from social media text using learned confidence scores	Methods for predicting mental health status	2020	https://arxiv.org/abs/2011.01695
Detecting early signs of depression using user-generated data from social media	Methods for predicting mental health status	2020	https://repository.iiitd.edu.in/jspui/handle/123456789/920
Detection of depression and mental illness of Twitter users using machine learning	Methods for predicting mental health status	2020	https://www.academia.edu/download/110166417/D8314049420.pdf
Detection of depression in social media via twitter using machine learning approach	Methods for predicting mental health status	2020	https://ieeexplore.ieee.org/abstract/document/9299641/?casa_token=q_9jkwtLcM4AAAAA:Z_MYHZilzdCx2z19ptQtUyI1UzNUS2Mo3bz09u2ojVZwBJnmW4kReyCIZ9lJg10qtxgjHDjcHkc
Detection of Depression in Thai Social Media Messages using Deep Learning	Methods for predicting mental health status	2020	https://www.scitepress.org/PublishedPapers/2020/99705/99705.pdf
Detection of depression symptoms using social media data	Methods for predicting mental health status	2020	https://sbbd.org.br/2021/wp-content/uploads/sites/14/2020/09/208734-Detection-of-Depression-Symptoms.pdf
Detection of mental health from reddit via deep contextualized representations	Methods for predicting mental health status	2020	https://aclanthology.org/2020.louhi-1.16/
Detection of mental illness risk on social media through multi-level svms	Methods for predicting mental health status	2020	https://ieeexplore.ieee.org/abstract/document/9238692/?casa_token=CTPo48rV0EAAAAAA:XlQGF9oE3c_4WyU_e6_Bx7JuSVES1NWFJASjRW60av1QtJV3vRJDBPmY4aHpsYo5lG6l875FfMQ
Detection of Mental Illness Risk on Social Media through Multi-level SVMs	Methods for predicting mental health status	2020	https://profdoc.um.ac.ir/paper-abstract-1095104.html
Detection of Social Network Mental Disorder via Online Social Media Mining	Methods for predicting mental health status	2020	https://lemma-tijdschriften.com/gallery/goj-1753.pdf
Do models of mental health based on social media data generalize?	Methods for predicting mental health status	2020	https://aclanthology.org/2020.findings-emnlp.337/
Early detection of depression and anorexia from social media: A machine learning approach	Methods for predicting mental health status	2020	https://hal.science/hal-02877723/
Early detection of depression from social media data using machine learning algorithms	Methods for predicting mental health status	2020	https://ieeexplore.ieee.org/abstract/document/9336974/?casa_token=VDvtV0pIJfkAAAAA:mVQpa9CGp3vEFIlBa10qhpUtcIqcG3SSs7qyPbWK76ColuVdza1_ZmCf0bFscQdlt-qFmDD-N_M
Empirical Study of Features and Unsupervised Sentiment Analysis Techniques for Depression Detection in Social Media	Methods for predicting mental health status	2020	https://www.academia.edu/download/65992447/ACS_3_122.pdf
Examination of potential mediators and moderators of the relationship between social media use and depression symptoms	Methods for predicting mental health status	2020	https://shareok.org/handle/11244/329983
Exploring online depression forums via text mining: a comparison of Reddit and a curated online forum	Methods for predicting mental health status	2020	https://epub.uni-regensburg.de/49298
Exploring the dominant features of social media for depression detection	Methods for predicting mental health status	2020	https://journals.sagepub.com/doi/abs/10.1177/0165551519860469?casa_token=MK1Gem1daccAAAAA:RWekWeuhH-h4MCH0CZZixVUuv4VyyYgf-ua7VApFTgrRpHmGxyG_9504yCjPS3VFaGzhZViX1AHTkYo
I Need Help, not Likes: Review of Models to Detect Depression through Social Media Data	Methods for predicting mental health status	2020	https://psyarxiv.com/wjyvz/download?format=pdf
Inferring social media users' mental health status from multimodal information	Methods for predicting mental health status	2020	https://aclanthology.org/2020.lrec-1.772/
Intelligence Driven-Depression Identification of Facebook Users	Methods for predicting mental health status	2020	https://www.ingentaconnect.com/contentone/asp/jctn/2020/00000017/00000008/art00083
Intelligent Approach On Early Identification Of Depression Via Twitter	Methods for predicting mental health status	2020	http://dlib.iit.ac.lk/xmlui/handle/123456789/597
Is this what depression looks like? Visual narratives of depression on social media	Methods for predicting mental health status	2020	https://www.tandfonline.com/doi/abs/10.1080/1472586X.2020.1779611?casa_token=uFxJmC8vxiIAAAAA:lULw--Al-M3KBzaDxbeVpHPMNj4-l73Tuss9d9n9scAa51Y-C7OSPFazPz7KFJJJTw_TEHUaQIhHRwA
Level of Depression and Anxiety of Urban and Rural Facebook Users	Methods for predicting mental health status	2020	https://www.researchgate.net/profile/Ganesh-Lokhande-3/publication/350958479_Level_of_Depression_and_Anxiety_of_Urban_and_Rural_Facebook_Users/links/607c6018907dcf667bab3ee5/Level-of-Depression-and-Anxiety-of-Urban-and-Rural-Facebook-Users.pdf
Lexical analysis and mathematical modelling for analysing depression detection of social media reviews	Methods for predicting mental health status	2020	https://link.springer.com/chapter/10.1007/978-981-15-3125-5_10
Machine learning approach to identifying depression related posts on social media	Methods for predicting mental health status	2020	https://ieeexplore.ieee.org/abstract/document/9268336/?casa_token=lGKgSTokHbsAAAAA:vyK768KC3KRFoafyjir1Imk7o73WCEr7np4iiDvmqAZw__ieKFlGfpHlUN0Z4JN3ouPRufc_ERE
Machine learning techniques for depression analysis on social media-case study on Bengali community	Methods for predicting mental health status	2020	https://ieeexplore.ieee.org/abstract/document/9297436/?casa_token=DrFrh2Ui_ScAAAAA:FwT2704Xdj38ePvPsmnyysEy91_hOvYblvXE1vxnTVXR-nG8xhzRl88lGZdqhaRCg9_RJe5yOQ8
Machine learning-based approach for depression detection in twitter using content and activity features	Methods for predicting mental health status	2020	https://search.ieice.org/bin/summary.php?id=e103-d_8_1825
Mental Disorder Detection via Social Media Mining using Deep Learning	Methods for predicting mental health status	2020	https://scholar.archive.org/work/2di2u7evsjg4vf27bdvswi7hku/access/wayback/http://kinetik.umm.ac.id/index.php/kinetik/article/download/1120/pdf
Mental health problems and social media exposure during COVID-19 outbreak	Methods for predicting mental health status	2020	https://journals.plos.org/plosone/article?id=10.1371/journal.pone.0231924
Mental health severity detection from psychological forum data using domain-specific unlabelled data	Methods for predicting mental health status	2020	https://www.ncbi.nlm.nih.gov/pmc/articles/PMC7233051/
Multimodal deep learning based framework for detecting depression and suicidal behaviour by affective analysis of social media posts	Methods for predicting mental health status	2020	https://eudl.eu/doi/10.4108/eai.13-7-2018.164259
Multimodal mental health analysis in social media	Methods for predicting mental health status	2020	https://journals.plos.org/plosone/article?id=10.1371/journal.pone.0226248
Natural language processing reveals vulnerable mental health support groups and heightened health anxiety on reddit during covid-19: Observational study	Methods for predicting mental health status	2020	https://www.jmir.org/2020/10/e22635/
On text preprocessing for early detection of depression on social media	Methods for predicting mental health status	2020	https://sol.sbc.org.br/index.php/sbcas/article/view/11504
Predicting depression symptoms in an Arabic psychological forum	Methods for predicting mental health status	2020	https://ieeexplore.ieee.org/abstract/document/9040556/
Predicting depression using deep learning and ensemble algorithms on raw twitter data	Methods for predicting mental health status	2020	https://www.academia.edu/download/64100711/46%2020973%202feb%2013jan%2011sep19%20M.pdf
Predicting depression with social media images	Methods for predicting mental health status	2020	https://www.scitepress.org/Papers/2020/91686/91686.pdf
Predicting mental illness using social media posts and comments	Methods for predicting mental health status	2020	https://www.academia.edu/download/66725968/Paper_71_Predicting_Mental_Illness_using_Social_Media_Posts.pdf
Prediction of Mental Health among Twitter users	Methods for predicting mental health status	2020	https://norma.ncirl.ie/4423/1/navalsuvarna.pdf
Psychological fear and anxiety caused by COVID-19: Insights from Twitter analytics	Methods for predicting mental health status	2020	https://www.ncbi.nlm.nih.gov/pmc/articles/PMC7836781/
Quantifying depression-related language on social media during the COVID-19 pandemic	Methods for predicting mental health status	2020	https://www.ncbi.nlm.nih.gov/pmc/articles/PMC9052361/
Relationship between depression symptoms, physical activity, and addictive social media use	Methods for predicting mental health status	2020	https://www.liebertpub.com/doi/abs/10.1089/CYBER.2020.0255
Searching Brazilian Twitter for signs of mental health issues	Methods for predicting mental health status	2020	https://aclanthology.org/2020.lrec-1.750/
See and read: detecting depression symptoms in higher education students using multimodal social media data	Methods for predicting mental health status	2020	https://ojs.aaai.org/index.php/ICWSM/article/view/7313
Sensemood: depression detection on social media	Methods for predicting mental health status	2020	https://dl.acm.org/doi/abs/10.1145/3372278.3391932?casa_token=gD3W8UHkj1YAAAAA:4A5hphm5w6ADu8c81qGyUWq-lx7JEeuP7nAMhb-6de7vK4G7SSvR5ephnlHGFYygED5sQfOGRRv53DA
Sentiment analysis to detect mental depression based on twitter data	Methods for predicting mental health status	2020	https://www.academia.edu/download/64538873/392.pdf
SHORT TEXT CLUSTERING CONCEPTUAL MODEL TO DETECT TWITTER USERS' DEPRESSION LEVELS	Methods for predicting mental health status	2020	https://www.researchgate.net/profile/Tamanna-Siddiqui-2/publication/346554459_SHORT_TEXT_CLUSTERING_CONCEPTUAL_MODEL_TO_DETECT_TWITTER_USERS'_DEPRESSION_LEVELS/links/605046b6299bf173674660fc/SHORT-TEXT-CLUSTERING-CONCEPTUAL-MODEL-TO-DETECT-TWITTER-USERS-DEPRESSION-LEVELS.pdf
Social media mental health analysis framework through applied computational approaches	Methods for predicting mental health status	2020	https://core.ac.uk/download/pdf/288351320.pdf
Survey on Social Network Mental Disorder Detection via Online Social Media Mining using Machine Learning Framework	Methods for predicting mental health status	2020	https://philstat.org/index.php/MSEA/article/view/2591
Symptoms of anxiety and depression in social media in connection with the threat of COVID-19	Methods for predicting mental health status	2020	http://212.87.236.17:8080/Content/6375/10_Wieczorek_Zbigniew_EAT_9.pdf
The association between social media and anxiety symptoms among the general population in the Kingdom of Bahrain	Methods for predicting mental health status	2020	https://www.researchgate.net/profile/Haitham-Jahrami-2/publication/344616870_The_association_between_social_media_and_anxiety_symptoms_among_the_general_population_in_the_Kingdom_of_Bahrain/links/5f849d0d458515b7cf7c3cb2/The-association-between-social-media-and-anxiety-symptoms-among-the-general-population-in-the-Kingdom-of-Bahrain.pdf
The language of positive mental health: findings from a sample of Russian Facebook users	Methods for predicting mental health status	2020	https://journals.sagepub.com/doi/abs/10.1177/2158244020924370
Towards preemptive detection of depression and anxiety in twitter	Methods for predicting mental health status	2020	https://arxiv.org/abs/2011.05249
Tweep: a system development to detect depression in twitter posts	Methods for predicting mental health status	2020	https://link.springer.com/chapter/10.1007/978-981-15-0058-9_52
Understanding depression during the COVID-19 pandemic through social media data	Methods for predicting mental health status	2020	https://egrove.olemiss.edu/etd/1983/
Understanding depression from psycholinguistic patterns in social media texts	Methods for predicting mental health status	2020	https://link.springer.com/chapter/10.1007/978-3-030-45442-5_50
USDB at eRisk 2020: Deep Learning Models to Measure the Severity of the Signs of Depression using Reddit Posts	Methods for predicting mental health status	2020	http://ceur-ws.org/Vol-2696/paper_39.pdf
Using data analysis and machine learning for studying and predicting depression in users on social media	Methods for predicting mental health status	2020	https://repository.library.carleton.ca/concern/etds/8s45q981n
Using gradient methods to predict Twitter users' mental health with both COVID-19 growth patterns and tweets	Methods for predicting mental health status	2020	https://ieeexplore.ieee.org/abstract/document/9230410/
Using social media content to identity mental health problems: The case of depression in Sina Weibo	Methods for predicting mental health status	2020	https://wkuwire.org/handle/20.500.12540/77
Using social media for mental health surveillance: a review	Methods for predicting mental health status	2020	https://dl.acm.org/doi/abs/10.1145/3422824?casa_token=y3sYJ6c1p3sAAAAA:9mPoWy87fiKBFAdYqxTkhyWuaZ47YWepiBp2VPjxUxPqF4_dHNnGSh7fXH5waET7I8AXfpcYX6Y4v_E
Using social media to our advantage: Alleviating anxiety during a pandemic	Methods for predicting mental health status	2020	https://www.liebertpub.com/doi/abs/10.1089/cyber.2020.29180.bkw
Using twitter social media for depression detection in the canadian population	Methods for predicting mental health status	2020	https://dl.acm.org/doi/abs/10.1145/3442536.3442553?casa_token=CDAYusdYFQoAAAAA:H3g_XnvCGG9KgEDp7sQdekmlzHtoM7h1cYeD0CgD7h_UJRu6SobGH4TckWlm5B_go9sIXYIpjRNFmk8
What College Students Post About Depression on Facebook and the Support They Perceive: Content Analysis	Methods for predicting mental health status	2020	https://formative.jmir.org/2020/7/e13650/
When facebook and finals collide-procrastinatory social media usage predicts enhanced anxiety	Methods for predicting mental health status	2020	https://www.sciencedirect.com/science/article/pii/S0747563220301114
A mental health–informed physical activity intervention for first responders and their partners delivered using Facebook: mixed methods pilot study	Methods for predicting mental health status	2021	https://formative.jmir.org/2021/4/e23432
A profile-based sentiment-aware approach for depression detection in social media	Methods for predicting mental health status	2021	https://epjds.epj.org/articles/epjdata/abs/2021/01/13688_2021_Article_309/13688_2021_Article_309.html
A psychologically informed part-of-speech analysis of depression in social media	Methods for predicting mental health status	2021	https://arxiv.org/abs/2108.00279
A Study on Mental Health Discussion through Reddit	Methods for predicting mental health status	2021	https://ieeexplore.ieee.org/abstract/document/9536992/?casa_token=PHUyGONdeB4AAAAA:TDoaNBatb1x81VKg26yYG0F41psiXHfcSsFX1Qu4FWMx9-A02-vrc7RgA8rDcQ1AZwa5qluhdIs
A survey on mental health monitoring system via social media data using deep learning framework	Methods for predicting mental health status	2021	https://link.springer.com/chapter/10.1007/978-3-030-69921-5_88
A textual-based featuring approach for depression detection using machine learning classifiers and social media texts	Methods for predicting mental health status	2021	https://www.sciencedirect.com/science/article/pii/S0010482521002936
A transformers approach to detect depression in social media	Methods for predicting mental health status	2021	https://ieeexplore.ieee.org/abstract/document/9395943/?casa_token=dU9q8XnvENUAAAAA:raDfILBd21UE9six2uDZe3004ERedMnJDG4Ev42KeU-4DFmlwx9AfIHSaRoZ5pgFs80DacxmtlE
A Transitivity Analysis of the Experience of Depression as Expressed on Thai Twitter	Methods for predicting mental health status	2021	https://www.academia.edu/download/72137851/transitivity_depressed_on_Twitter.pdf
An emotion and cognitive based analysis of mental health disorders from social media data	Methods for predicting mental health status	2021	https://www.sciencedirect.com/science/article/pii/S0167739X21001825
An End-To-End Method for Teenagers Potential Depression Detection on Social Media	Methods for predicting mental health status	2021	https://ieeexplore.ieee.org/abstract/document/9679449/?casa_token=e2YxO91VLWEAAAAA:_sdM-cEcFUn3VeG9tvw25Yy9vzaD05YpCiAdZ-IUAJI6BXt2gSKReW-n2scpGaC7AXT7eXYmv5g
An ensemble learning approach for the detection of depression and mental illness over twitter data	Methods for predicting mental health status	2021	https://ieeexplore.ieee.org/abstract/document/9441288/
An outcome-based method for computing happiness index from mental health related tweets of Twitter users	Methods for predicting mental health status	2021	https://ieeexplore.ieee.org/abstract/document/9719490/?casa_token=XT1iufV5C9YAAAAA:0u2AD_cmcFv6yFpkBKtKCPt94y6hXK2PtL712CdwWtvLWUhfZdlKgPUyAstAw8im4yMivTFbieA
ANALYSIS AND DETECTION OF DEPRESSION LEVEL USING SOCIAL MEDIA	Methods for predicting mental health status	2021	https://www.irjmets.com/uploadedfiles/paper/volume3/issue_6_june_2021/12034/1628083486.pdf
Analysis of deep learning techniques for early detection of depression on social media network-a comparative study	Methods for predicting mental health status	2021	https://www.academia.edu/download/76164287/03.pdf
Analysis of Mental Illness using Twitter Data	Methods for predicting mental health status	2021	https://ieeexplore.ieee.org/abstract/document/9702565/?casa_token=CkUqKx4LvrgAAAAA:BkDOZ_7JNyEWgizS-7SsjhqIG9jxTmugtdepAH5GJtPokc8QfWfUVJ0eFtLEVUJ5kYMI91M03QQ
Analysis of twitter data to identify intuitive mental health well being	Methods for predicting mental health status	2021	https://ieeexplore.ieee.org/abstract/document/9702319/?casa_token=bGH9fvtZVBkAAAAA:4xpOD9tcNLKtwbJB6kjTiZBIVe6qzE8SKcClk4-dqqORAiZxsP23dAIbcuFKivyLpAQp1eQm0Hk
Analysis of Various Machine Learning Models for Detecting Depression in Twitter Tweets	Methods for predicting mental health status	2021	https://search.ebscohost.com/login.aspx?direct=true&profile=ehost&scope=site&authtype=crawler&jrnl=13096591&AN=161812024&h=FCpdmxyAldRm93M3QBUtP1h98n%2B%2FkkFFQ%2BziwZ6MaOgebc%2BSiN33H8r6SXVUXEsF1swUFu1rxiDHiXWVoUjVaw%3D%3D&crl=c
Analysis reddit data for the prediction and detection of depression	Methods for predicting mental health status	2021	https://www.um.edu.mt/library/oar/handle/123456789/92217
Analyzing COVID-2019 Impact on Mental Health Through Social Media Forum	Methods for predicting mental health status	2021	https://search.ebscohost.com/login.aspx?direct=true&profile=ehost&scope=site&authtype=crawler&jrnl=15462218&AN=149038617&h=zXniwCQx2BWzbyoTH7WB84tQ63CwobyhRPgrR5QnT2ulhNA7XgW0HHqFRnJRT0sBE%2Ffpfp1SMzxUorrysnysnA%3D%3D&crl=c
Analyzing Performance of Classification Algorithms in Detection of Depression from Twitter	Methods for predicting mental health status	2021	https://link.springer.com/chapter/10.1007/978-3-030-73100-7_76
Anonymous prediction of mental illness in social media	Methods for predicting mental health status	2021	https://ieeexplore.ieee.org/abstract/document/9376140/?casa_token=3AU0ukN0P3sAAAAA:SntGd_MfVjuAgWjVctSGyaoaht_-yoas9nyc46e9N2vTPAL8vOnQPyczkYpn-kVoBKWlKq5Pn2A
Anxiety, gender, and social media consumption predict COVID-19 emotional distress	Methods for predicting mental health status	2021	https://www.nature.com/articles/s41599-021-00816-8
Assessing the mental health of college students by leveraging social media data	Methods for predicting mental health status	2021	https://dl.acm.org/doi/abs/10.1145/3481834?casa_token=AEKTsEHJr-MAAAAA:iyEqiRkIHSq_zXjcb_Vz6YW423LWIhRrm2RBRSPINzceQq0nVBrZDDJWq2zgLCW6PiDvBQzxVuRq4N4
Association between social media use and self-reported symptoms of depression in US adults	Methods for predicting mental health status	2021	https://jamanetwork.com/journals/jamanetworkopen/article-abstract/2786464
Bluememo: depression analysis through twitter posts	Methods for predicting mental health status	2021	https://www.ijcai.org/proceedings/2020/0760.pdf
Can language use in social media help in the treatment of severe mental illness?	Methods for predicting mental health status	2021	https://www.ncbi.nlm.nih.gov/pmc/articles/PMC8442995/
Capturing social media expressions during the COVID-19 pandemic in Argentina and forecasting mental health and emotions	Methods for predicting mental health status	2021	https://arxiv.org/abs/2101.04540
Classification of Depression through Social Media Posts Using Machine Learning Techniques	Methods for predicting mental health status	2021	http://www.journals.ui.edu.ng/index.php/uijslictr/article/view/724
Clinician perspectives on using computational mental health insights from patients' social media activities: design and qualitative evaluation of a prototype	Methods for predicting mental health status	2021	https://mental.jmir.org/2021/11/e25455
Cognitive network science quantifies feelings expressed in suicide letters and reddit mental health communities	Methods for predicting mental health status	2021	https://arxiv.org/abs/2110.15269
Comparison of machine learning for sentiment analysis in detecting anxiety based on social media data	Methods for predicting mental health status	2021	https://arxiv.org/abs/2101.06353
Covid-19 information on social media and anxiety disorders in students	Methods for predicting mental health status	2021	http://ejournal.unisbablitar.ac.id/index.php/josar/article/view/1543
COVID-19 stress and depression: Examining social media, traditional media, and interpersonal communication	Methods for predicting mental health status	2021	https://www.tandfonline.com/doi/abs/10.1080/15325024.2020.1835386?casa_token=nAVA0Ow2NO4AAAAA:6HkY7LgkuTGVlgAcW5G-jKoys2QXXL4yNPubbAeqiec0p9q2IDijP76CNmpnjY4ef7SmXfZDPcklMxA
Dashboard for Monitoring Depression Amongst Twitter Users Using Sentiment Analysis	Methods for predicting mental health status	2021	http://utpedia.utp.edu.my/id/eprint/24091/
Data augmentation for mental health classification on social media	Methods for predicting mental health status	2021	https://arxiv.org/abs/2112.10064
Dealing with Addictions, Anxiety, and Depression on Reddit: an explorative analysis of users language by psychometric profile	Methods for predicting mental health status	2021	https://etd.adm.unipi.it/t/etd-04212021-113419/
Deep bag-of-sub-emotions for depression detection in social media	Methods for predicting mental health status	2021	https://link.springer.com/chapter/10.1007/978-3-030-83527-9_5
Deep Bag-of-Sub-Emotions for Depression Detection in Social Media	Methods for predicting mental health status	2021	https://books.google.com/books?hl=en&lr=&id=Zvk_EAAAQBAJ&oi=fnd&pg=PA60&dq=(%22mental+health%22+OR+%22mental+illness%22+OR+%22mental+disorder%22+OR+%22psychiatric+disorder%22+OR+%22depression%22+OR+%22anxiety%22+OR+%22schizophrenia%22)+AND+(%22social+media%22+OR+%22forum%22+OR+%22forums%22+OR+%22facebook%22+OR+%22twitter%22+OR+%22reddit%22)&ots=bzj2ILPKF2&sig=IWRfmqVEl_xxdF1HEM8JEYL40KU
DEP DETECTOR-Prediction of depression on twitter using deep learning	Methods for predicting mental health status	2021	http://dlib.iit.ac.lk/xmlui/handle/123456789/931
Depression Analysis from Social Media Data in Bangla Language: An Ensemble Approach	Methods for predicting mental health status	2021	https://ieeexplore.ieee.org/abstract/document/9689887/
Depression analysis of social media activists using the gated architecture bi-lstm	Methods for predicting mental health status	2021	https://ieeexplore.ieee.org/abstract/document/9703014/?casa_token=MsG3GC9ggLUAAAAA:FyDDrGGagCn30pQz0PCa5vkP12k-nZru49GvuajEP_BU8kIRmJEkDVntT7LdzOPFRYDzvwfMvaI
Depression and anorexia detection in social media as a one-class classification problem	Methods for predicting mental health status	2021	https://idp.springer.com/authorize/casa?redirect_uri=https://link.springer.com/article/10.1007/s10489-020-02131-2&casa_token=JWN45oH4OP0AAAAA:lEmOJ-ZBj5nlWow-dkotl63Aq3Zwm9U6MTr58RDEYHNnU3UfslTLViuQt2V38xI4GIzFG4JMPGr2aeWNe3A
Depression and Time Spent on Facebook Predicting Facebook Usage and Social Support	Methods for predicting mental health status	2021	https://scholarworks.waldenu.edu/dissertations/10243/
Depression detection among social media users using machine learning	Methods for predicting mental health status	2021	https://link.springer.com/chapter/10.1007/978-981-15-5113-0_72
DEPRESSION DETECTION FROM RUSSIAN SOCIAL MEDIA	Methods for predicting mental health status	2021	http://arno.uvt.nl/show.cgi?fid=157421
Depression detection from social media posts using multinomial naive theorem	Methods for predicting mental health status	2021	https://iopscience.iop.org/article/10.1088/1757-899X/1022/1/012095/meta
Depression detection in social media with psychologically-motivated features	Methods for predicting mental health status	2021	http://tesis.ipn.mx/handle/123456789/30252
Depression Detection of Twitter Posters using Deep Learning with Anaphora Resolution: Algorithm Development and Validation	Methods for predicting mental health status	2021	https://kclpure.kcl.ac.uk/portal/en/publications/depression-detection-of-twitter-posters-using-deep-learning-with-
Depression detection on reddit with an emotion-based attention network: algorithm development and validation	Methods for predicting mental health status	2021	https://medinform.jmir.org/2021/7/e28754
Depression Detection on Social Media Network (Twitter) using Sentiment Analysis	Methods for predicting mental health status	2021	https://www.academia.edu/download/66081542/IRJET_V8I1305.pdf
Depression Detection on Social Media using Machine Learning Techniques	Methods for predicting mental health status	2021	https://www.researchgate.net/profile/Pramila-Chawan/publication/352790583_Depression_Detection_on_Social_Media_using_Machine_Learning_Techniques/links/60d9ce9e299bf1ea9ec7b67e/Depression-Detection-on-Social-Media-using-Machine-Learning-Techniques.pdf
DEPRESSION DETECTION ON SOCIAL MEDIA WEBSITE	Methods for predicting mental health status	2021	https://www.oaijse.com/VolumeArticles/FullTextPDF/812_9.DEPRESSION_DETECTION_ON_SOCIAL_MEDIA_WEBSITE.pdf
Depression detection on social media with the aid of machine learning platform: A comprehensive survey	Methods for predicting mental health status	2021	https://ieeexplore.ieee.org/abstract/document/9441093/
Depression Detection on Twitter using Sentiment Analysis: A Machine Learning Approach	Methods for predicting mental health status	2021	https://www.academia.edu/download/68794283/IRJET_V8I6665.pdf
Depression detection using machine learning techniques on twitter data	Methods for predicting mental health status	2021	https://ieeexplore.ieee.org/abstract/document/9432203/?casa_token=Y67dt4J25t0AAAAA:RTc9qk14uhYaqcQqW-bRNrwijllCs4gstd5GEXXsW70vW_7wdk1pHbYFo9UXCHRytG5LGxRl51I
Depression Identification Through Social Media Posts: Data Preprocessing for Data Visualization of Tweets	Methods for predicting mental health status	2021	https://ieeexplore.ieee.org/abstract/document/9664845/
Depression intensity estimation via social media: a deep learning approach	Methods for predicting mental health status	2021	https://ieeexplore.ieee.org/abstract/document/9447025/?casa_token=UJtf8LhrSjEAAAAA:N263vO6Yus5j7XbnT9fC4p6c1Pkxd6_sazapBSpX4BvBjGGYKgS8SknIQ3qZAFjjR9C152ykiYY
Depression Prediction on Twitter using Machine Learning Algorithms	Methods for predicting mental health status	2021	https://ieeexplore.ieee.org/abstract/document/9587695/
Depressionnet: learning multi-modalities with user post summarization for depression detection on social media	Methods for predicting mental health status	2021	https://dl.acm.org/doi/abs/10.1145/3404835.3462938?casa_token=Zoy_x3Jdpk8AAAAA:IYJUiiNIqS2Q_FqLy4ekf4xRnH-IJUeAMdSMj3ZaIqnhQLH0AwB7rt-CnHXLIVbqePG7SkTu78ZrykY
Depressscape: Depression Monitoring Through Social Media	Methods for predicting mental health status	2021	https://papers.ssrn.com/sol3/papers.cfm?abstract_id=3852095
Detecting depression on social media using user interactions	Methods for predicting mental health status	2021	http://dlib.iit.ac.lk/xmlui/handle/123456789/850
Detecting Emotions related to Mental Health on Social Media using various Machine Learning Techniques	Methods for predicting mental health status	2021	https://www.dbpia.co.kr/Journal/articleDetail?nodeId=NODE10698256
Detecting mental disorders in social media through emotional patterns-the case of anorexia and depression	Methods for predicting mental health status	2021	https://ieeexplore.ieee.org/abstract/document/9416889/?casa_token=VKTR0JDaI8QAAAAA:9Y4GScbiWKqlJXLv3EvLOJ5hsnFWRr07mfKvRXhmEW8f4r_CNy-2QrT-v_Zx61T003qMJPgUVkg
Detection of depression and suicidal ideation on social media: an intrinsic review	Methods for predicting mental health status	2021	https://link.springer.com/chapter/10.1007/978-3-030-88244-0_7
Detection of depression and suicidal tendency using twitter posts	Methods for predicting mental health status	2021	https://link.springer.com/chapter/10.1007/978-981-33-4367-2_73
Detection of Depression Signals from Social Media Data	Methods for predicting mental health status	2021	https://link.springer.com/chapter/10.1007/978-3-030-76387-9_10
Differential ability of network and natural language information on social media to predict interpersonal and mental health traits	Methods for predicting mental health status	2021	https://onlinelibrary.wiley.com/doi/abs/10.1111/jopy.12578
Distant supervision for mental health management in social media: suicide risk classification system development study	Methods for predicting mental health status	2021	https://www.jmir.org/2021/8/e26119/
Early detection of anxiety in social media using Convolution neural network	Methods for predicting mental health status	2021	https://ir.uitm.edu.my/id/eprint/55140/
Early Detection of Depression Indication from Social Media Analysis	Methods for predicting mental health status	2021	https://www.itm-conferences.org/articles/itmconf/abs/2021/05/itmconf_icacc2021_03029/itmconf_icacc2021_03029.html
Early detection of mental disorder via social media posts using deep learning models	Methods for predicting mental health status	2021	https://link.springer.com/chapter/10.1007/978-981-19-7904-0_13
Emocure: utilising social media data and smartphones to predict and cure depression	Methods for predicting mental health status	2021	https://iopscience.iop.org/article/10.1088/1757-899X/1110/1/012010/meta
EMPHERICAL APPROACH IN FINDING THE PREDICTION TO DEPRESSION LEVELS USING SOCIAL MEDIA B	Methods for predicting mental health status	2021	https://jespublication.com/upload/2021-V12I105.pdf
Enhanced word embedding variations for the detection of substance abuse and mental health issues on social media writings	Methods for predicting mental health status	2021	https://ieeexplore.ieee.org/abstract/document/9535518/
Examining the Digital Labor of Mental Health Communication on Social Media	Methods for predicting mental health status	2021	https://dl.acm.org/doi/abs/10.1145/3472714.3475826?casa_token=pVE4gTH8VJkAAAAA:0gIRE_0M0pOuKwqgFtwh9piZHMJ9VrnP92l6P9ePhUuNbtC8PUCzXx1WXS7ylF1x-pn-d6bW4K-4tfE
Exploring Human Emotions for Depression Detection from Twitter Data by Reducing Misclassification Rate	Methods for predicting mental health status	2021	https://books.google.com/books?hl=en&lr=&id=2fpFEAAAQBAJ&oi=fnd&pg=PA127&dq=(%22mental+health%22+OR+%22mental+illness%22+OR+%22mental+disorder%22+OR+%22psychiatric+disorder%22+OR+%22depression%22+OR+%22anxiety%22+OR+%22schizophrenia%22)+AND+(%22social+media%22+OR+%22forum%22+OR+%22forums%22+OR+%22facebook%22+OR+%22twitter%22+OR+%22reddit%22)&ots=VURYjNOgVI&sig=_KNwjOHG1ncbThOrNbi4jILlaNE
Forecasting mental health and emotions based on social media expressions during the COVID-19 pandemic	Methods for predicting mental health status	2021	https://www.emerald.com/insight/content/doi/10.1108/IDD-01-2021-0003/full/html?casa_token=cJNDQyUhGEkAAAAA:WhaU9z7Et4QyJzDGuHkEH8NzRzsYUE281CtuTxUwor3OuOuJWQRv0dMjRhQ-xSsTx8LeDV5dHEX2GlgyriY6sOzGxoH_mR9V3C7BYd27N-i7NWmz-fNt0Q
From depression to suicidal discourse on Reddit	Methods for predicting mental health status	2021	https://ieeexplore.ieee.org/abstract/document/9671801/?casa_token=Oxa4zeJdHj8AAAAA:dw4g1nErqWiUUOx0NTp01epNssLCc-auoPdLhLaxDHZrXg3HlweA_AT5ZmkY54sUxLuoKY4-JMg
Hybrid approach to detecting symptoms of depression in social media entries	Methods for predicting mental health status	2021	https://arxiv.org/abs/2106.10485
Identifying depression among twitter users using sentiment analysis	Methods for predicting mental health status	2021	https://ieeexplore.ieee.org/abstract/document/9445271/?casa_token=bWOMayA2fz0AAAAA:cEN_-Pb1HB5D-AAtkOF-oyrAjSECleMV6yrR6rg1JZFJDcq7-LiFPTlrQhU1UfNQi_oH-R_RDog
Idiographic network models of social media use and depression symptoms	Methods for predicting mental health status	2021	https://idp.springer.com/authorize/casa?redirect_uri=https://link.springer.com/article/10.1007/s10608-021-10236-2&casa_token=RBab2lRp_McAAAAA:XkhqBthCKdizurgI9n_R4sSp1qep8yOL8y2XHMkK9T4mJ-cYla5jCT1M-rQgNWhUagK-diVGDL3PVK8s9XY
Implementation of Naïve Bayes Algorithm for Classification of Mental Health of Social Media Users	Methods for predicting mental health status	2021	https://jurnal.kdi.or.id/index.php/bt/article/view/282
Individuals with depression express more distorted thinking on social media	Methods for predicting mental health status	2021	https://www.nature.com/articles/s41562-021-01050-7
Investigating Depression Semantics on Reddit	Methods for predicting mental health status	2021	https://link.springer.com/chapter/10.1007/978-3-030-92310-5_75
Investigation of Depression on Social Media Using Machine Learning Approach	Methods for predicting mental health status	2021	http://annalsofrscb.ro/index.php/journal/article/view/2825
Language about the future on social media as a novel marker of anxiety and depression: A big-data and experimental analysis	Methods for predicting mental health status	2021	https://www.ncbi.nlm.nih.gov/pmc/articles/PMC10308542/
Machine learning based on approach for detection of depression using social media using sentiment analysis	Methods for predicting mental health status	2021	http://www.oaijse.com/VolumeArticles/FullTextPDF/724_22.MACHINE_LEARNING_BASED_ON_APPROACH_FOR_DETECTION_OF_DEPRESSION_USING_SOCIAL_MEDIA_USING_SENTIMENT_ANALYSIS.pdf
Machine learning for mental health in social media: Bibliometric study	Methods for predicting mental health status	2021	https://www.jmir.org/2021/3/e24870/https://www.jmir.org/2021/6/e29549
Mental Health and the COVID-19 Pandemic: Analysis of Twitter Discourse	Methods for predicting mental health status	2021	https://scholar.dsu.edu/cgi/viewcontent.cgi?article=1287&context=bispapers
Mental health discourses on Twitter during mental health awareness week	Methods for predicting mental health status	2021	https://www.tandfonline.com/doi/abs/10.1080/01612840.2020.1814914?casa_token=2OiaeDwbPnoAAAAA:J6W-X95VreBJU4mGFhjoUXgRyv2m7aKz-bUro2jIVFyJLULuXK7DlO-HqA8vcY98VTLl7ZFe96-mu3A
Mental health diseases analysis on Twitter using machine learning	Methods for predicting mental health status	2021	https://iksp.org/journals/index.php/ijcse/article/download/136/168
Mental Illness and Suicide Ideation Detection Using Social Media Data	Methods for predicting mental health status	2021	https://ruor.uottawa.ca/handle/10393/42908
Multi-graph fusion for depression detection on social media	Methods for predicting mental health status	2021	https://scholars.csus.edu/view/pdfCoverPage?instCode=01CALS_USL&filePid=13245504970001671&download=true
Multiple Instance Learning for Detecting Depression Markers in Social Media Content	Methods for predicting mental health status	2021	https://kclpure.kcl.ac.uk/portal/files/166090767/2021_Wongkoblap_Akkapon_1312384_ethesis.pdf
Predicting depression and suicide ideation in the Canadian population using social media data	Methods for predicting mental health status	2021	https://ruor.uottawa.ca/handle/10393/42346
Predicting depression level using social media posts	Methods for predicting mental health status	2021	https://www.academia.edu/download/93539910/2765.pdf
Predicting Depression Symptoms in an Arabic Psychological Forum	Methods for predicting mental health status	2021	http://www.softcomputing.net/norah2020.pdf
Predicting depression using social media posts	Methods for predicting mental health status	2021	https://penerbit.uthm.edu.my/ojs/index.php/jscdm/article/view/9043
Predicting mental health from followed accounts on Twitter	Methods for predicting mental health status	2021	https://online.ucpress.edu/collabra/article-abstract/7/1/18731/115925
PsychBERT: a mental health language model for social media mental health behavioral analysis	Methods for predicting mental health status	2021	https://ieeexplore.ieee.org/abstract/document/9669469/?casa_token=UbNm-FkEjvAAAAAA:IcoFn_xhpVTExscgKCeMHZlI4b79J2Vk4W3m41ukmQDTuVb62qVjoft5K3jxTZ9QPTEmYs_Sp5c
Quantifying language changes surrounding mental health on Twitter	Methods for predicting mental health status	2021	https://arxiv.org/abs/2106.01481
Ranking Mental Illness among Social Media Users	Methods for predicting mental health status	2021	https://ieeexplore.ieee.org/abstract/document/9768617/
Recognizing social media-related depression and anxiety	Methods for predicting mental health status	2021	https://hphr.org/28-article-kamal/?print=print
Scaling Depression Level Through Facial Image Processing and Social Media Analysis	Methods for predicting mental health status	2021	https://link.springer.com/chapter/10.1007/978-981-16-1089-9_71
Schizophrenia detection using machine learning approach from social media content	Methods for predicting mental health status	2021	https://www.mdpi.com/1424-8220/21/17/5924
Seeking mental health support among college students in video-based social media: content and statistical analysis of YouTube videos	Methods for predicting mental health status	2021	https://formative.jmir.org/2021/11/e31944/
Self-compassion moderates the predictive effects of social media use profiles on depression and anxiety	Methods for predicting mental health status	2021	https://www.sciencedirect.com/science/article/pii/S2451958821000762
Sentiment analysis from depression-related user-generated contents from social media	Methods for predicting mental health status	2021	https://ieeexplore.ieee.org/abstract/document/9467214/?casa_token=C3C4iNYhVz8AAAAA:oBCxXGgzUtFXpEgd3G58118IMIkzoC6pK1kLqmNRtGvrPSn4d4jDulxH-ywmRA7Sr7hSpxUew10
Sentiment Analysis of Depression Detection on Twitter Social Media Users Using the K-Nearest Neighbor Method	Methods for predicting mental health status	2021	http://jurnal.upnyk.ac.id/index.php/semnasif/article/view/6076
Sentiment Analysis to Detect Depression in Social Media Users: Overview and Proposed Methodology	Methods for predicting mental health status	2021	https://link.springer.com/chapter/10.1007/978-981-16-1338-8_39
Sentiment mining in twitter for early depression detection	Methods for predicting mental health status	2021	https://ir.uitm.edu.my/id/eprint/55293/
SERCNN: Stacked Embedding Recurrent Convolutional Neural Network in Depression Detection on Twitter	Methods for predicting mental health status	2021	https://openreview.net/forum?id=4sz0AcJ8HUB
Social media and depression symptoms: a meta-analysis	Methods for predicting mental health status	2021	https://idp.springer.com/authorize/casa?redirect_uri=https://link.springer.com/article/10.1007/s10802-020-00715-7&casa_token=YFEh320JkuAAAAAA:fMO8GAUnNsp7zGZJcW4Ka_vDe3AhM6Q-uM2QsJpnYUzfP___8XSvwcTVwkzM4GqjlthZpHUwx5lM2Rl_hf0
Social Media as a Predictor of Depression Rates Among Male Versus Female Adolescents During the COVID-19 Pandemic	Methods for predicting mental health status	2021	https://ir.lib.uwo.ca/psych_uht/55/
Social media for mental health initiatives	Methods for predicting mental health status	2021	https://www.igi-global.com/chapter/social-media-for-mental-health-initiatives/276034
Social media use for supporting mental health (SMILE)	Methods for predicting mental health status	2021	https://www.emerald.com/insight/content/doi/10.1108/MHRJ-10-2020-0079/full/html
Student Mental Health in Higher Education: Discourse on Reddit Reveals Contributing Factors and Solutions	Methods for predicting mental health status	2021	https://search.proquest.com/openview/5ca39ec42590f0713af874f50bb92d36/1?pq-origsite=gscholar&cbl=5529415&casa_token=H0njp5SNjZkAAAAA:nqKwj35WE69hSiUIXxnWs60gLwau6oCbOQNn4LJSl54A-RKc7OXu4BCC-RBEQg0IsjD3YY73n74
Studies of depression and anxiety using reddit as a data source: Scoping review	Methods for predicting mental health status	2021	https://mental.jmir.org/2021/11/e29487
Studying depression through big data analytics on Twitter	Methods for predicting mental health status	2021	https://www.tdx.cat/handle/10803/671365
Studying depression through big data analytics on twitter	Methods for predicting mental health status	2021	https://dialnet.unirioja.es/servlet/tesis?codigo=301477
Text-based depression detection on social media posts: A systematic literature review	Methods for predicting mental health status	2021	https://www.sciencedirect.com/science/article/pii/S1877050921000491
The asymmetries of the biopsychosocial model of depression in lay discourses-Topic modelling online depression forums	Methods for predicting mental health status	2021	https://www.sciencedirect.com/science/article/pii/S2352827321000604
The impact of COVID-19 on young people's mental health in the UK: key insights from social media using online ethnography	Methods for predicting mental health status	2021	https://www.mdpi.com/1660-4601/19/1/352
The landscape of schizophrenia on twitter	Methods for predicting mental health status	2021	https://www.cambridge.org/core/journals/european-psychiatry/article/landscape-of-schizophrenia-on-twitter/35640098BC5A30183F8632EA97623078
The relationship between social media use and depression among nursing students at governmental university	Methods for predicting mental health status	2021	http://eepublisher.com/index.php/ebnr/article/view/189
The relationships between social media use and factors relating to depression	Methods for predicting mental health status	2021	https://www.ncbi.nlm.nih.gov/pmc/articles/PMC7562923/
Therapy recommendation based on level of depression using social media data	Methods for predicting mental health status	2021	https://link.springer.com/chapter/10.1007/978-981-15-5309-7_31
Understanding depression detection using social media	Methods for predicting mental health status	2021	https://ieeexplore.ieee.org/abstract/document/9703977/?casa_token=z1p2_CuP2t0AAAAA:umKDdqcvZyfoWUZZNzfOOj4bI9k9zJLJBqnti3Ucuxmu5HKKJdyikDdr6I_JUjufkDar2KKpNdU
Understanding the buffering effect of social media use on anxiety during the COVID-19 pandemic lockdown	Methods for predicting mental health status	2021	https://www.nature.com/articles/s41599-021-00724-x
Understanding the emotional response to Covid‐19 information in news and social media: A mental health perspective	Methods for predicting mental health status	2021	https://onlinelibrary.wiley.com/doi/abs/10.1002/hbe2.304?casa_token=m31VgdP_3YcAAAAA:jg3ZR0bVKyT0vK-LcYKO14O92XIBM5W9gOly33PiGuqQut2KaimhyqClOGesDxklEkAoTSmBrMgV40s8yQ
Use of Ensemble Machine Learning to Detect Depression in Social Media Posts	Methods for predicting mental health status	2021	https://ieeexplore.ieee.org/abstract/document/9532838/?casa_token=Gys3HJV04fIAAAAA:6TLqNmUFbLaiRK29SJKanXFTjU3zNnTJ__r3-y2sb6sdvF20GvBI7bsxwtavNpIz0tufvHF9m58
Use of social media and smartwatch data analytics for mental health diagnosis	Methods for predicting mental health status	2021	https://ieeexplore.ieee.org/abstract/document/9399591/?casa_token=PbOFbhu6ukkAAAAA:ISX6nPEFPncu2ejJxbApsGBEx8Vt-nHb9fW-o1tmiubqR0gtlzt879-9GMuKqLr-T1KJvj4L1n0
Using biometric data to detect the emotional state of social media user as a first step towards early anxiety detection and intervention	Methods for predicting mental health status	2021	https://jsar.fsha.org/index.php/jsar/article/view/16
Using text classification to estimate the depression level of reddit users	Methods for predicting mental health status	2021	http://sedici.unlp.edu.ar/handle/10915/118067
Webs of Social Support for Mental Health: An Examination of College Students' Social Support Seeking Behavior on Social Media	Methods for predicting mental health status	2021	https://scholarworks.gsu.edu/communication_diss/105/
What does your bio say? inferring twitter users' depression status from multimodal profile information using deep learning	Methods for predicting mental health status	2021	https://ieeexplore.ieee.org/abstract/document/9567734/?casa_token=lZQkRDu5ghEAAAAA:i-pMvZQ_2q0bRRTIdxuOp4qq1bmoJM74PjQU4rI3EZRbhGruWAdDEt0PsksAYqhJTgca95vOyAE
WITHDRAWN: Depression detection using data mining algorithms from social media context	Methods for predicting mental health status	2021	https://www.sciencedirect.com/science/article/pii/S2214785321013274
“xīnlĭ” The Social Media App to Replenish Mental Health with the Aid of an Egocentric Network	Methods for predicting mental health status	2022	https://ieeexplore.ieee.org/abstract/document/9929642/?casa_token=ZxNiXFUQUAMAAAAA:KILU_qfA-PuebW-hp11nS6G74w7X-KRHgv4HUkdPR1f0UK3hXmzp_EXiygEdWvhfKaz9PC_91-k
A computational approach to understand mental health from reddit: knowledge-aware multitask learning framework	Methods for predicting mental health status	2022	https://ojs.aaai.org/index.php/ICWSM/article/view/19322
A Deep Learning Approach to Classify the Causes of Depression from Reddit Posts	Methods for predicting mental health status	2022	https://www.taylorfrancis.com/chapters/edit/10.1201/9781003122401-7/deep-learning-approach-classify-causes-depression-reddit-posts-ankita-biswas-arion-mitra-ananya-ghosh-namrata-das-nikita-ghosh-ahona-ghosh
A Hybrid Method for Stress and Depression Detection from Social Media Text Focused on Local Languages	Methods for predicting mental health status	2022	https://www.mukpublications.com/resources/Nasir%20paper%20_v14%20(1)_pagenumber.pdf
A lexicon-based approach to examine depression detection in social media: the case of Twitter and university community	Methods for predicting mental health status	2022	https://www.nature.com/articles/s41599-022-01313-2
A Machine Learning Approach to Analyze Mental Health from Reddit Posts	Methods for predicting mental health status	2022	https://link.springer.com/chapter/10.1007/978-981-16-8739-6_33
A machine learning-based depression detection on social media platforms for adolescents: A work in progress narrative review	Methods for predicting mental health status	2022	https://ieeexplore.ieee.org/abstract/document/10089342/?casa_token=WuOf6nQWhkkAAAAA:qRso3jhM_Q8gCfPKSyLaDEeBiSWwSAMRBMLuh6pq_-XWt-wAmibRgTCaiHDyqOSYsqFyeL8p4kw
A mental state Knowledge–aware and Contrastive Network for early stress and depression detection on social media	Methods for predicting mental health status	2022	https://www.sciencedirect.com/science/article/pii/S0306457322000796
A Neural Network-based Method for Classifying Depression Severity Levels on Indonesian Twitter Users	Methods for predicting mental health status	2022	https://etd.repository.ugm.ac.id/penelitian/detail/213316
A Review and Design of Depression and Suicide Detection Model Through Social Media Analytics	Methods for predicting mental health status	2022	https://link.springer.com/chapter/10.1007/978-981-16-5652-1_40
A Review Paper: Accuracy of Machine Learning for Depression Detection in Social Media	Methods for predicting mental health status	2022	https://ieeexplore.ieee.org/abstract/document/9994553/
A Systematic Review on Strategies of Depression Detection from Social Media	Methods for predicting mental health status	2022	http://www.ijetms.in/Vol-6-issue-5/Vol-6-Issue-5-136.pdf
A Two-Level Multi-Modal Analysis for Depression Detection From Online Social Media	Methods for predicting mental health status	2022	https://www.igi-global.com/article/a-two-level-multi-modal-analysis-for-depression-detection-from-online-social-media/309114
AI to detect social media users depression polarity score	Methods for predicting mental health status	2022	https://ieeexplore.ieee.org/abstract/document/9761007/?casa_token=nn_tZLr4Qc0AAAAA:dPtzwAg54dc5pQrQwPVFPGOLH5L3fEVsMsDW18Oyr6_bOsseo6_IFdw66Dlp-r_Zam17DMMgrCg
Algorithmic Teenagers' Depression Detection on Social Media and Automated Instant Engagement Using Therapy Bot Powered by Multimodal Deep Learning and …	Methods for predicting mental health status	2022	https://openreview.net/forum?id=ZbUWvrRHWtD
An application of deep learning in identification of depression among twitter users	Methods for predicting mental health status	2022	https://link.springer.com/chapter/10.1007/978-981-16-3071-2_54
An Embedded Attention Mechanism with CNN for Depression Analysis in Social Media Data	Methods for predicting mental health status	2022	https://search.proquest.com/openview/c9cbf4e29ff5ef1b5e3062b9c5a7a64f/1?pq-origsite=gscholar&cbl=2035897
Analysis and characterization of mental health conditions based on user content on social media	Methods for predicting mental health status	2022	https://ieeexplore.ieee.org/abstract/document/9752596/?casa_token=_Nj31RMgiJUAAAAA:1zFYbkzrcylk0po9KtwfB-Q3jpnsHazpDlUSDgokP-1UrOkpgY5B2FomsMpvV9rLjNKWFwc7SFk
Analysis of depression in social media texts through the Patient Health Questionnaire-9 and natural language processing	Methods for predicting mental health status	2022	https://journals.sagepub.com/doi/abs/10.1177/20552076221114204
Analysis of online depression forums and questionnaires	Methods for predicting mental health status	2022	http://real.mtak.hu/147642/
Analyze Detection Depression In Social Media Twitter Using Bidirectional Encoder Representations from Transformers	Methods for predicting mental health status	2022	http://ejurnal.seminar-id.com/index.php/josh/article/view/1885
Analyze Mental Health Disorders from Social Media: A Review	Methods for predicting mental health status	2022	https://link.springer.com/chapter/10.1007/978-3-031-21438-7_5
Application of Deep Learning for COVID Twitter Sentimental Analysis Towards Mental Depression	Methods for predicting mental health status	2022	https://link.springer.com/chapter/10.1007/978-981-19-3575-6_14
Automatic detection of depression symptoms in twitter using multimodal analysis	Methods for predicting mental health status	2022	https://link.springer.com/article/10.1007/s11227-021-04040-8
BERT 4EVER@ LT-EDI-ACL2022-detecting signs of depression from social media: Detecting depression in social media using prompt-learning and word-emotion …	Methods for predicting mental health status	2022	https://aclanthology.org/2022.ltedi-1.27/
Beyond Risk: Individual Mental Health Trajectories from Large-Scale Social Media Data	Methods for predicting mental health status	2022	https://link.springer.com/chapter/10.1007/978-3-031-04431-1_12
CAMS: an annotated corpus for causal analysis of mental health issues in social media posts	Methods for predicting mental health status	2022	https://arxiv.org/abs/2207.04674
Characterisation of Mental Health Conditions in Social Media Using Deep Learning Techniques	Methods for predicting mental health status	2022	https://link.springer.com/chapter/10.1007/978-3-031-10869-3_9
Classification of Depression on social media using Distant Supervision	Methods for predicting mental health status	2022	https://search.proquest.com/openview/caf05941cd58328ba11549de93a6d9fa/1?pq-origsite=gscholar&cbl=2040552&casa_token=YBFilF3MePoAAAAA:Hh_gZcHxcWy0KJUkam0SWwPnX569ByOetVbq-_x33ZTJ3DTRMKt73u-1GA_Ldmg1zz9k5755WSU
Classification of mental illness from user content on social media	Methods for predicting mental health status	2022	https://pubs.aip.org/aip/acp/article-abstract/2481/1/020006/2826179
Cost-sensitive Boosting Pruning Trees for depression detection on Twitter	Methods for predicting mental health status	2022	https://ieeexplore.ieee.org/abstract/document/9691852/?casa_token=y-lmOIPSGK0AAAAA:cbtqyF2Sasz7Q-GHWafPVs5HEpLB4B8neA5SZLlz_SB8pKJScH-pKBGoEkOe5HjUKVJODT1a2wY
Cross-Platform Difference in Facebook and Text Messages Language Use: Illustrated by Depression Diagnosis	Methods for predicting mental health status	2022	https://arxiv.org/abs/2202.01802
CS-06. Sentiment Analysis and Data Extraction of Social Media User Data for Detection of Anxiety	Methods for predicting mental health status	2022	https://www.researchgate.net/profile/Kabir-Kharade/publication/366659362_Sentiment_Analysis_and_Data_Extraction_of_Social_Media_User_Data_for_Detection_of_Anxiety/links/63ad79d7097c7832ca7595ff/Sentiment-Analysis-and-Data-Extraction-of-Social-Media-User-Data-for-Detection-of-Anxiety.pdf
Cyberbullying-Mediated Depression Detection in Social Media Using Machine Learning	Methods for predicting mental health status	2022	https://link.springer.com/chapter/10.1007/978-981-16-3346-1_70
Dac stacking: A deep learning ensemble to classify anxiety, depression, and their comorbidity from reddit texts	Methods for predicting mental health status	2022	https://ieeexplore.ieee.org/abstract/document/9723579/?casa_token=52scFoZlz64AAAAA:Pup_C-tFVdQQsVVGkjOGMV6DlXuB_vf-a_S1W3OcF11Q5nrK6trxd9SZpW9ZIrSXmw39rFWP92g
Data-driven Depression Detection System for Textual Data on Twitter using Deep Learning	Methods for predicting mental health status	2022	https://ieeexplore.ieee.org/abstract/document/9909260/?casa_token=DWC0EJCXsz8AAAAA:yb7av054UGVEFQSWjo6C0arDe3tn7T_ISGDYW0_C2QEdqAZHGBN_dULrDmPT5H_ep7DYES0P4JU
DDdeep: deep learning-based text analysis for depression illness detection on social media posts	Methods for predicting mental health status	2022	https://www.researchsquare.com/article/rs-2313393/latest
DDdeep: deep learning-based text analysis for depression illness detection on social media posts	Methods for predicting mental health status	2022	https://europepmc.org/article/ppr/ppr579095
Deep embedding for mental health content on social media using vector space model with feature clusters	Methods for predicting mental health status	2022	https://onlinelibrary.wiley.com/doi/abs/10.1002/cpe.6930?casa_token=5G71Zk8m37MAAAAA:68fGLMIOKuAEWD1lhA0GywP0--nIbllWniW3HA8tSLHW9e-yitKDeECu_tKXlMODu_a07x_or-yZZbPoYA
Deep learning based approach for predicting depression using twitter data	Methods for predicting mental health status	2022	http://bib.univ-oeb.dz:8080/jspui/handle/123456789/14292
Deep Learning for Early Detection of Depression in Reddit	Methods for predicting mental health status	2022	https://dl.ucsc.cmb.ac.lk/jspui/handle/123456789/4638
Deep learning techniques for suicide and depression detection from online social media: A scoping review	Methods for predicting mental health status	2022	https://www.sciencedirect.com/science/article/pii/S1568494622007621
Depression Detection Based on Features of Depressive Behaviour Through Social Media Analytic: A Systematic Literature Review	Methods for predicting mental health status	2022	https://link.springer.com/chapter/10.1007/978-981-19-8406-8_14
Depression Detection Based On Twitter Using NLP and Sentiment Analysis	Methods for predicting mental health status	2022	http://dspace.unimap.edu.my/bitstream/handle/123456789/77716/Depression%20Detection%20Based%20On%20Twitter%20Using%20NLP%20and%20Sentiment%20Analysis.pdf?sequence=1
Depression detection by analyzing social media post in machine learning using bert algorithm	Methods for predicting mental health status	2022	https://www.irjmets.com/uploadedfiles/paper/issue_4_april_2022/21702/final/fin_irjmets1651825107.pdf
Depression detection by analyzing social media post of user	Methods for predicting mental health status	2022	https://www.academia.edu/download/85504993/Depression_Detection_by_Analyzing_Social_Media_Post_of_User.pdf
Depression Detection from Facebook using Machine Learning Techniques	Methods for predicting mental health status	2022	https://ieeexplore.ieee.org/abstract/document/9777181/?casa_token=ZtFn8csJobkAAAAA:RIlv03__wj-VOQ11UeKjdRZOQcaxuYs1pnQZX3wHPXQOOGsdv8pFEkuErTsvPnEtkhmE135-jYY
Depression Detection from Social Media	Methods for predicting mental health status	2022	http://www.awadh.org.in/documents/AwadhJournalVol11No.2Sep2022.pdf#page=73
Depression detection from social media posts	Methods for predicting mental health status	2022	https://dspace.lib.ntua.gr/xmlui/bitstream/handle/123456789/55587/depression_detection_from_social_media_posts.pdf?sequence=1
Depression detection from social media using Twitter's tweet	Methods for predicting mental health status	2022	https://link.springer.com/chapter/10.1007/978-3-030-87954-9_9
Depression Detection from Twitter Data Using Two Level Multi-modal Feature Extraction	Methods for predicting mental health status	2022	https://link.springer.com/chapter/10.1007/978-981-19-2600-6_32
Depression detection from Twitter posts using NLP and Machine learning techniques	Methods for predicting mental health status	2022	https://ieeexplore.ieee.org/abstract/document/10059773/?casa_token=ykTPDWZp81sAAAAA:7o1xf4nJcYjpaGFJtqU7Pgys7qCaVIGwXEe4OXuIKmyw96T4FebhrLnwk_d3UfIGJODos9MzlK8
Depression Detection in Online Social Media Users Using Natural Language Processing Techniques	Methods for predicting mental health status	2022	https://www.igi-global.com/chapter/depression-detection-in-online-social-media-users-using-natural-language-processing-techniques/298878
Depression Detection in Social Media using XLNet with Topic Distributions	Methods for predicting mental health status	2022	https://scholar.archive.org/work/xqowtqantjhghe4wniqcco3aye/access/wayback/http://www.csroc.org.tw/journal/JOC33-4/JOC3304-08.pdf
Depression detection in Twitter tweets using machine learning classifiers	Methods for predicting mental health status	2022	https://ieeexplore.ieee.org/abstract/document/9941219/?casa_token=YpOpgxrzzWYAAAAA:HbtGAB5wxXCEpy6lX-sH3tUJg1acY_pBv9QONIIPVVwf5j6Mp7smL_D6OvKgR6vJpe2KxRtWssA
Depression Detection of User in Media Social Twitter Using Random Forest	Methods for predicting mental health status	2022	http://ejurnal.seminar-id.com/index.php/josh/article/view/1837
Depression Detection on Social Media	Methods for predicting mental health status	2022	https://ieeexplore.ieee.org/abstract/document/9786922/?casa_token=fPUMluCX2HoAAAAA:svxTEZvJhEmbWjsPqKhLrqLgKhZDhFGWCpMSps_IxEIhtJDme5V-WWdTUtdknaHuaCKHJ9NUUsU
Depression Detection on Social Media Twitter Using Hierarchical Attention Network Method	Methods for predicting mental health status	2022	http://ejurnal.seminar-id.com/index.php/josh/article/view/1857
Depression Detection on Social Media Twitter Using Long Short-Term Memory	Methods for predicting mental health status	2022	http://www.ejurnal.stmik-budidarma.ac.id/index.php/mib/article/view/4457
Depression detection on social media using text mining	Methods for predicting mental health status	2022	https://ieeexplore.ieee.org/abstract/document/9824931/
Depression Detection on Social Media With User Network and Engagement Features Using Machine Learning Methods	Methods for predicting mental health status	2022	https://ieeexplore.ieee.org/abstract/document/9936814/?casa_token=oZJxSAa0KKoAAAAA:tFl4i7wtjHkAO6SkDVhU0WKim4774TsiIu4U7HCIY0yPlEQXG9zXhlsLq2H532Sk5Awx2buA3Cg
Depression Detection on Twitter Social Media Platform using Bidirectional Long-Short Term Memory	Methods for predicting mental health status	2022	https://jinav.org/index.php/jinav/article/view/1503
Depression Detection on Twitter Social Media Using Decision Tree	Methods for predicting mental health status	2022	http://www.jurnal.iaii.or.id/index.php/RESTI/article/view/4275
Depression Detection on Twitter Using Bidirectional Long Short Term Memory	Methods for predicting mental health status	2022	http://ejurnal.seminar-id.com/index.php/bits/article/view/1850
Depression Detection on Twitter Using RNN and LSTM Models	Methods for predicting mental health status	2022	https://link.springer.com/chapter/10.1007/978-3-031-28183-9_22
Depression Detection System Using Real-Time and Social Media Data	Methods for predicting mental health status	2022	https://ieeexplore.ieee.org/abstract/document/10025243/?casa_token=_UZvSZrl8lsAAAAA:PFJhO83iZsInZCdcgDXqbg_HQkbqjFJ1GxvpfrV_hEqf0LrhgEX5IAgbmQpApG-Uf3H4DIPYbRo
Depression detection using sentiment analysis of social media data	Methods for predicting mental health status	2022	https://pubs.aip.org/aip/acp/article-abstract/2481/1/020044/2826761
Depression Levels Detection Through Twitter Tweets Using RoBERTa Method	Methods for predicting mental health status	2022	https://ejurnal.seminar-id.com/index.php/josh/article/view/1872
Depression prognosis using natural language processing and machine learning from social media status	Methods for predicting mental health status	2022	https://www.academia.edu/download/88040964/66_25789_EMr_5Nov_1jul_D.pdf
Depression recognition in social media based on symptoms' detection	Methods for predicting mental health status	2022	https://rua.ua.es/dspace/handle/10045/122830
Depression symptoms modelling from social media text: An active learning approach	Methods for predicting mental health status	2022	https://arxiv.org/abs/2209.02765
Depression tendency detection of Chinese texts in social media data based on Convolutional Neural Networks and Recurrent neural networks	Methods for predicting mental health status	2022	https://www.diva-portal.org/smash/get/diva2:1642440/FULLTEXT02
DepressionOne@ LT-EDI-ACL2022: Using Machine Learning with SMOTE and Random UnderSampling to Detect Signs of Depression on Social Media Text	Methods for predicting mental health status	2022	https://aclanthology.org/2022.ltedi-1.45/
DETECTING AND MEASURING DEPRESSION 0N SOCIAL MEDIA USING REGEX	Methods for predicting mental health status	2022	https://www.irjmets.com/uploadedfiles/paper/issue_6_june_2022/26535/final/fin_irjmets1656777123.pdf
Detecting and measuring depression on social media using a machine learning approach: systematic review	Methods for predicting mental health status	2022	https://mental.jmir.org/2022/3/e27244/
Detecting Depression from Social Media Data as a Multiple-Instance Learning Task	Methods for predicting mental health status	2022	https://ieeexplore.ieee.org/abstract/document/9953811/?casa_token=n5LwJaZSt18AAAAA:rVgot_p2TKgB0RZQIPgHeM2N3laEGZVp5oHK0wUMLqhUhvAYV1Xoo-H5SM3-qWhwPI7K6baW1NE
Detecting Depression in Reddit Posts using Hybrid Deep Learning Model LSTM-CNN	Methods for predicting mental health status	2022	https://ieeexplore.ieee.org/abstract/document/9988489/?casa_token=9arugNoHUsgAAAAA:FNH2kXuhuTs3_s_DnQUt_-OW9tSTUc0mckEbST8cHtPe4p9q7NQEUltIN0hV9OEI7WOw8hdrSdk
Detecting Depression in Social Media using Machine Learning	Methods for predicting mental health status	2022	https://csitcp.com/paper/12/1212csit23.pdf
Detecting depression signs on social media: a systematic literature review	Methods for predicting mental health status	2022	https://www.mdpi.com/2227-9032/10/2/291
Detection of depression among social media users with machine learning	Methods for predicting mental health status	2022	https://www.researchgate.net/profile/Arun-Arthanareeswaran-3/publication/358067029_Detection_of_Depression_among_Social_Media_Users_with_Machine_Learning/links/6429b180a1b72772e44627ed/Detection-of-Depression-among-Social-Media-Users-with-Machine-Learning.pdf
Detection of depression from social media using deep learning approach	Methods for predicting mental health status	2022	https://journalppw.com/index.php/jpsp/article/view/4182
DETECTION OF DEPRESSION IN SOCIAL MEDIA USING REGEX	Methods for predicting mental health status	2022	https://www.irjmets.com/uploadedfiles/paper/issue_9_september_2022/29825/final/fin_irjmets1662993766.pdf
Detection of depression in text posts on Facebook profiles of Spanish-speaking users	Methods for predicting mental health status	2022	https://kalaharijournals.com/resources/IJME_Vol7.1_636.pdf
Detection of Depression Severity Using Bengali Social Media Posts on Mental Health: Study Using Natural Language Processing Techniques	Methods for predicting mental health status	2022	https://formative.jmir.org/2022/9/e36118/
Detection of early depression signals using social media sentiment analysis on big data	Methods for predicting mental health status	2022	https://link.springer.com/chapter/10.1007/978-981-16-3728-5_31
Detection of Severity of Depression from Social Media Data using Attention-Based Approach	Methods for predicting mental health status	2022	http://103.82.172.44:8080/xmlui/handle/123456789/1854
Development of the FORUM: a new patient and clinician reported outcome measure for forensic mental health services	Methods for predicting mental health status	2022	https://www.tandfonline.com/doi/abs/10.1080/1068316X.2021.1962873
DLRG@ LT-EDI-ACL2022: detecting signs of depression from social media using XGBoost method	Methods for predicting mental health status	2022	https://aclanthology.org/2022.ltedi-1.53/
DSTP: Depression and suicidal ideation prediction using social media data	Methods for predicting mental health status	2022	https://pubs.aip.org/aip/acp/article-abstract/2481/1/060002/2826921
Early depression detection in social media based on deep learning and underlying emotions	Methods for predicting mental health status	2022	https://www.sciencedirect.com/science/article/pii/S2468696422000283
Early Detection of Mental Health Disorders by Social Media Monitoring: The First Five Years of the ERisk Project	Methods for predicting mental health status	2022	https://books.google.com/books?hl=en&lr=&id=03KJEAAAQBAJ&oi=fnd&pg=PR5&dq=(%22mental+health%22+OR+%22mental+illness%22+OR+%22mental+disorder%22+OR+%22psychiatric+disorder%22+OR+%22depression%22+OR+%22anxiety%22+OR+%22schizophrenia%22)+AND+(%22social+media%22+OR+%22forum%22+OR+%22forums%22+OR+%22facebook%22+OR+%22twitter%22+OR+%22reddit%22)&ots=imyAY5GZjL&sig=6Veku4ptT0Nk-uhB_lXbHnzWSuE
Early identification of depression severity levels on reddit using ordinal classification	Methods for predicting mental health status	2022	https://dl.acm.org/doi/abs/10.1145/3485447.3512128?casa_token=edqw2Ugg01YAAAAA:n0_EgcnVkPo1sy6szKPzl84ieasTJON01htpuEThOkioyBaeVwcVdOWzpRbXD7sbKUY-p4YXUZV_kvk
Early risk detection of depression from social media posts using hierarchical attention networks	Methods for predicting mental health status	2022	https://www.publishoa.com/index.php/journal/article/view/109
Early Risks Depression Prediction of Indonesian Twitter Users Through Indonesian Text Using Transfer Learning and Linguistic Metadata Features Approaches	Methods for predicting mental health status	2022	https://ieeexplore.ieee.org/abstract/document/9932951/
Early Suicide Prevention: Depression Level Prediction Using Machine Learning and Deep Learning Techniques for Bangladeshi Facebook Users	Methods for predicting mental health status	2022	https://link.springer.com/chapter/10.1007/978-981-19-2445-3_52
Effective Techniques for Depression Detection on Social Media: A Comprehensive Review	Methods for predicting mental health status	2022	https://ieeexplore.ieee.org/abstract/document/9740754/?casa_token=4J_eVlY-BPcAAAAA:98KkPMD6z209VRGObEQjIvODQ04fegf9XIxdEFkxK5reRzCAy2F5Zy9P3fIHmdYEQEFAF6Q3jwQ
Emotion Analysis of Social Media Content for Mental Health Improvement	Methods for predicting mental health status	2022	https://link.springer.com/chapter/10.1007/978-3-031-25344-7_12
Emotional analysis of social media mental health based on deep learning	Methods for predicting mental health status	2022	https://www.spiedigitallibrary.org/conference-proceedings-of-spie/12162/121621B/Emotional-analysis-of-social-media-mental-health-based-on-deep/10.1117/12.2628221.short
Emotion-based reinforcement attention network for depression detection on social media: Algorithm development and validation	Methods for predicting mental health status	2022	https://medinform.jmir.org/2022/8/e37818
Evaluating Mental Health Issues as Collected from Social Media by Machine Learning Techniques	Methods for predicting mental health status	2022	https://www.researchgate.net/profile/Sandip-Roy-2/publication/359758691_Evaluating_Mental_Health_Issues_as_Collected_from_Social_Media_by_Machine_Learning_Techniques/links/62b0b9acdc817901fc6d7275/Evaluating-Mental-Health-Issues-as-Collected-from-Social-Media-by-Machine-Learning-Techniques.pdf
Explainability of depression detection on social media: From deep learning models to psychological interpretations and multimodality	Methods for predicting mental health status	2022	https://link.springer.com/chapter/10.1007/978-3-031-04431-1_13
Explainable causal analysis of mental health on social media data	Methods for predicting mental health status	2022	https://link.springer.com/chapter/10.1007/978-3-031-30108-7_15
Explainable depression detection with multi-aspect features using a hybrid deep learning model on social media	Methods for predicting mental health status	2022	https://link.springer.com/article/10.1007/s11280-021-00992-2
Exploring human emotions for depression detection from twitter data by reducing misclassification rate	Methods for predicting mental health status	2022	https://link.springer.com/chapter/10.1007/978-981-16-3802-2_10
Exploring Hybrid and Ensemble Models for Multiclass Prediction of Mental Health Status on Social Media	Methods for predicting mental health status	2022	https://arxiv.org/abs/2212.09839
Exploring Machine-learning Techniques for Early Detection of Depression from Social Media Posts	Methods for predicting mental health status	2022	https://www.scitepress.org/Papers/2021/105618/105618.pdf
Feature based depression detection from twitter data using machine learning techniques	Methods for predicting mental health status	2022	https://www.academia.edu/download/84953131/29.pdf
Feature Extraction Methods for Depression Detection Through Social Media Text	Methods for predicting mental health status	2022	https://ieeexplore.ieee.org/abstract/document/9930596/?casa_token=Emdx7_Q2wzEAAAAA:QrfQYPrnZ-rojz3SZEfjenjYf7LRAWlvKYsVP_bxNRs1efj0NSN4HsK-hQluuwvjaleMebFomho
FilipN@ LT-EDI-ACL2022-Detecting signs of Depression from Social Media: Examining the use of summarization methods as data augmentation for text classification	Methods for predicting mental health status	2022	https://aclanthology.org/2022.ltedi-1.41/
Findings of the shared task on detecting signs of depression from social media	Methods for predicting mental health status	2022	https://aclanthology.org/2022.ltedi-1.51/
Head versus heart: social media reveals differential language of loneliness from depression	Methods for predicting mental health status	2022	https://www.nature.com/articles/s44184-022-00014-7
Hierarchical attention network for explainable depression detection on Twitter aided by metaphor concept mappings	Methods for predicting mental health status	2022	https://arxiv.org/abs/2209.07494
Hybrid LSTM-TCN Model for Predicting Depression using Twitter Data	Methods for predicting mental health status	2022	https://ieeexplore.ieee.org/abstract/document/10004238/?casa_token=t_rrhp5TD3QAAAAA:o081oV9ce48mLgyWPW9u8II5sr03RR1oS3bRprZMC9belhijPOx5_PnujCbYqSYjqFt-ql_5l-w
Identifying depression-related behavior on Facebook—an experimental study	Methods for predicting mental health status	2022	https://www.mdpi.com/2076-0760/11/3/135
Identifying schizophrenia stigma on Twitter: a proof of principle model using service user supervised machine learning	Methods for predicting mental health status	2022	https://www.nature.com/articles/s41537-021-00197-6
IDIAP Submission@ LT-EDI-ACL2022: Detecting Signs of Depression from Social Media Text	Methods for predicting mental health status	2022	https://aclanthology.org/2022.ltedi-1.56/
IISERB@ LT-EDI-ACL2022: A Bag of Words and Document Embeddings Based Framework to Identify Severity of Depression Over Social Media	Methods for predicting mental health status	2022	https://aclanthology.org/2022.ltedi-1.33/
Improving mental health surveillance over Twitter text classification using word embedding techniques	Methods for predicting mental health status	2022	https://www.sciencedirect.com/science/article/pii/B9780323911962000144
Intelligent Mental Depression Recognition Model with Ensemble Learning Through Social Media Tweet Resources	Methods for predicting mental health status	2022	https://www.tandfonline.com/doi/abs/10.1080/01969722.2022.2122009?casa_token=PqMHWwRSk80AAAAA:Vbl2pxFu2IfylTWlZgFr1E0JX0DBT0FkN6qqt_emoUwmwNPwzs_aPxaenugKFkyDQxNlSlJ9tVrfJlI
KADO@ LT-EDI-ACL2022: BERT-based Ensembles for Detecting Signs of Depression from Social Media Text	Methods for predicting mental health status	2022	https://aclanthology.org/2022.ltedi-1.38/
KUCST@ LT-EDI-ACL2022: Detecting Signs of Depression from Social Media Text	Methods for predicting mental health status	2022	https://arxiv.org/abs/2204.04481
Learning to automate follow-up question generation using process knowledge for depression triage on reddit posts	Methods for predicting mental health status	2022	https://arxiv.org/abs/2205.13884
Leveraging BERT with Extractive Summarization for Depression Detection on Social Media	Methods for predicting mental health status	2022	https://ieeexplore.ieee.org/abstract/document/9855370/?casa_token=g2ranJbQuUIAAAAA:xUIL4kkth547l42l8LA5SrNzIHApzmgoAS1d7AtXVJAt01Mr62ESHwoW7Vukm5xIuOiueZ4Gce8
Leveraging mental health forums for user-level depression detection on social media	Methods for predicting mental health status	2022	https://aclanthology.org/2022.lrec-1.580/
Leveraging multiple characterizations of social media users for depression detection using data fusion	Methods for predicting mental health status	2022	https://link.springer.com/chapter/10.1007/978-3-031-07750-0_20
Leveraging Multiple Characterizations of Social Media Users for Depression Detection Using Data Fusion	Methods for predicting mental health status	2022	https://books.google.com/books?hl=en&lr=&id=taV0EAAAQBAJ&oi=fnd&pg=PA213&dq=(%22mental+health%22+OR+%22mental+illness%22+OR+%22mental+disorder%22+OR+%22psychiatric+disorder%22+OR+%22depression%22+OR+%22anxiety%22+OR+%22schizophrenia%22)+AND+(%22social+media%22+OR+%22forum%22+OR+%22forums%22+OR+%22facebook%22+OR+%22twitter%22+OR+%22reddit%22)&ots=lkN-RB9mKd&sig=2z-fjpV3UhdDqHftCmxUxEdPZng
Lexicon and Naive Bayes Algorithms to Detect Mental Health Situations from Twitter Data	Methods for predicting mental health status	2022	https://e-journal.unair.ac.id/JISEBI/article/download/37942/22813
Machine Learning and Web Integrated Chatting Forum Which Detected Mental Health of the User	Methods for predicting mental health status	2022	https://link.springer.com/chapter/10.1007/978-3-031-20141-7_10
Machine Learning approach for detecting mental health on Twitter using chrome extension	Methods for predicting mental health status	2022	https://ieeexplore.ieee.org/abstract/document/9971892/
Machine learning approach to detect depression using social media posts	Methods for predicting mental health status	2022	https://link.springer.com/chapter/10.1007/978-981-16-7952-0_27
Machine learning models to detect anxiety and depression through social media: A scoping review	Methods for predicting mental health status	2022	https://www.sciencedirect.com/science/article/pii/S2666990022000179
Machine Learning Technique to Detect and Classify Mental Illness on Social Media Using Lexicon-Based Recommender System	Methods for predicting mental health status	2022	https://www.hindawi.com/journals/cin/2022/5906797/
Machine Learning-Based Approach for Depression Detection Using PHQ-9 and Twitter Dataset	Methods for predicting mental health status	2022	https://link.springer.com/chapter/10.1007/978-981-16-8862-1_65
Machine learning-based proactive social-sensor service for mental health monitoring using twitter data	Methods for predicting mental health status	2022	https://www.sciencedirect.com/science/article/pii/S2667096822000568
Mental Health Care Using Social Media Data with Deep Learning Framework	Methods for predicting mental health status	2022	https://link.springer.com/chapter/10.1007/978-981-16-7330-6_32
Mental Health Classification on Social-Media: Systematic Review	Methods for predicting mental health status	2022	https://dl.acm.org/doi/abs/10.1145/3590837.3590946?casa_token=H0d_Q9gDXEcAAAAA:QHnOGG8-gS7_L7nAtTW_DYw0aoh2NnzKPWIklTWjuO2S4EHlwKuUQdFXsmr1r-d4XGTSlBryNbezYWw
Mental illness classification on social media texts using deep learning and transfer learning	Methods for predicting mental health status	2022	https://arxiv.org/abs/2207.01012
MUCS@ Text-LT-EDI@ ACL 2022: Detecting Sign of Depression from Social Media Text using Supervised Learning Approach	Methods for predicting mental health status	2022	https://aclanthology.org/2022.ltedi-1.47/
Multi-variant classification of depression severity using social media networks based on time stamp	Methods for predicting mental health status	2022	https://link.springer.com/chapter/10.1007/978-981-16-7610-9_41
Novel depression detection technique using Bert on social media	Methods for predicting mental health status	2022	https://ieeexplore.ieee.org/abstract/document/10088304/?casa_token=zSU4KtUJp3QAAAAA:mkMSbl05EbPzgjnMyUqum_YKz9QWhzBezL2kgZ1LoAg6JdDCXsrQ_sfRIQne4HeMLmU26QVJEmk
NYCU_TWD@ LT-EDI-ACL2022: Ensemble models with VADER and contrastive learning for detecting signs of depression from social media	Methods for predicting mental health status	2022	https://aclanthology.org/2022.ltedi-1.15/
OPI@ LT-EDI-ACL2022: Detecting signs of depression from social media text using RoBERTa pre-trained language models	Methods for predicting mental health status	2022	https://aclanthology.org/2022.ltedi-1.40/
Predicting depression and anxiety on reddit: a multi-task learning approach	Methods for predicting mental health status	2022	https://ieeexplore.ieee.org/abstract/document/10068655/
Predicting depression levels using social media posts	Methods for predicting mental health status	2022	https://dl.ucsc.cmb.ac.lk/jspui/handle/123456789/4637
Predicting Depression Through Social Media	Methods for predicting mental health status	2022	https://link.springer.com/chapter/10.1007/978-981-19-1724-0_6
Predicting Depression with Text, Image, and Profile Data from Social Media	Methods for predicting mental health status	2022	https://pdfs.semanticscholar.org/acb7/6ae74b9439dff1dd891030a3c6fcec27e7fe.pdf
Predicting mental health and nutritional status from social media profile using deep learning	Methods for predicting mental health status	2022	https://link.springer.com/chapter/10.1007/978-3-031-10869-3_10
Predicting Signs of Depression from Twitter Messages	Methods for predicting mental health status	2022	https://ieeexplore.ieee.org/abstract/document/9836287/?casa_token=5pyUHIZ6FnQAAAAA:kyKUE4IYuPUgBDLZ7HXZbPcCedU5hGd9KkHm3cwbli-9NXTwuuO2brAXhFlXrw2hFs5z3OHT_W0
Predicting the language of depression from multivariate twitter data using a feature‐rich hybrid deep learning model	Methods for predicting mental health status	2022	https://onlinelibrary.wiley.com/doi/abs/10.1002/cpe.7224?casa_token=x0sXnur_QLAAAAAA:1ZoRd_zL02IwL3UQ9lp25j0orcAa-KWiqE6Q_Dd4ICBiluTon8TjwUhk3pA_kFhY4Vl5owhA-fHu0adAPA
Prediction of Depression-Related Posts in Instagram Social Media Platform	Methods for predicting mental health status	2022	https://link.springer.com/chapter/10.1007/978-981-19-4162-7_1
Proactive depression detection from Facebook text and behavior data	Methods for predicting mental health status	2022	https://www.academia.edu/download/92336727/15929.pdf
Real-time twitter data analytics of mental illness in COVID-19: sentiment analysis using deep neural network	Methods for predicting mental health status	2022	https://www.academia.edu/download/92955416/60_27245_v26i1_Apr22.pdf
Research Article Machine Learning Technique to Detect and Classify Mental Illness on Social Media Using Lexicon-Based Recommender System	Methods for predicting mental health status	2022	https://www.academia.edu/download/87693666/5906797.pdf
Revealing traces of depression through personal statements analysis in social media	Methods for predicting mental health status	2022	https://www.sciencedirect.com/science/article/pii/S0933365721001950
Sentiment analysis in social media data for depression detection using artificial intelligence: a review	Methods for predicting mental health status	2022	https://link.springer.com/article/10.1007/s42979-021-00958-1
Sentiment Analysis in Social Media for Depression Identification Using BiLSTM	Methods for predicting mental health status	2022	https://www.researchgate.net/profile/Elvis-Otobo/publication/370756648_Librarians_in_Digital_Age_The_Mediating_Functions_in_Provision_of_233_Effective_Information_Services_in_Nigerian_Academic_Libraries/links/64608cf5f43b8a29ba4c1650/Librarians-in-Digital-Age-The-Mediating-Functions-in-Provision-of-233-Effective-Information-Services-in-Nigerian-Academic-Libraries.pdf#page=229
Sentiment Analysis of Depression Illness during Covid-19 in Social Media: A Preliminary Study	Methods for predicting mental health status	2022	https://ieeexplore.ieee.org/abstract/document/9918805/?casa_token=MADexyyoSMoAAAAA:7m7NCuJzG2km2zLIiLbnLXjKVrXv7fAqSe9H_YQk8fQYfTHBNQe-AwTsw1utXqfy4pv4MEc1ECM
Sentiment analysis of depression related discussions in the Suomi24 discussion forum	Methods for predicting mental health status	2022	https://journal.fi/inf/article/download/122663/73003
Sentiment Analysis Of Mental Health Using K-Nearest Neighbors On Social Media Twitter	Methods for predicting mental health status	2022	https://journal.budiluhur.ac.id/index.php/bit/article/view/2042
Sentiment Analysis Techniques for Depression Detection from Micro-blogging Social Media Posts	Methods for predicting mental health status	2022	https://search.proquest.com/openview/989797825913288768b38c94f29807a4/1?pq-origsite=gscholar&cbl=2035897
SERCNN: Stacked Embedding Recurrent Convolutional Neural Network in Detecting Depression on Twitter	Methods for predicting mental health status	2022	https://arxiv.org/abs/2207.14535
Short‐term effects of a social media‐based intervention on the physical and mental health of remotely working young software professionals: A randomised controlled …	Methods for predicting mental health status	2022	https://iaap-journals.onlinelibrary.wiley.com/doi/abs/10.1111/aphw.12318?casa_token=DOYTfJbFI7kAAAAA:BqzB9d2v2_TVZGq8C-A8IPD4CJNNY_xWFygAh7JulWk_yydB2FnNP_Z7brnXWmx9ZKbq29Gt8D9riQ8INw
Social Media Analysis for Mental Health Evaluation	Methods for predicting mental health status	2022	https://www.academia.edu/download/78522788/Publication.pdf
Social media as a psychoeducative and preventive tool in mental health	Methods for predicting mental health status	2022	https://search.proquest.com/openview/8fd75270176a80e1399f0119309b81f8/1?pq-origsite=gscholar&cbl=4933639&casa_token=1yQldpcASQIAAAAA:FamvG-vjhXginMlhxuQE1T5T_GQHm6dU37OlOVlgPy3P_HFQHxnBfPnY-3jQziDfXyJ_1vBY-Js
Social Media Depression Analyser	Methods for predicting mental health status	2022	https://ieeexplore.ieee.org/abstract/document/9753391/?casa_token=O__F9uCJO7EAAAAA:nG3BXmMhQUw-7uihitd10v6_6b4i-1yKp13Qrs8kJiZxwV3FMcur-Wuaibw5svc3SwOn0yUGnLc
Social media discussions predict mental health consultations on college campuses	Methods for predicting mental health status	2022	https://www.nature.com/articles/s41598-021-03423-4
Social media-based interventions for adolescent and young adult mental health: A scoping review	Methods for predicting mental health status	2022	https://www.sciencedirect.com/science/article/pii/S2214782922000859
SSN@ LT-EDI-ACL2022: Transfer Learning using BERT for Detecting Signs of Depression from Social Media Texts	Methods for predicting mental health status	2022	https://aclanthology.org/2022.ltedi-1.50/
SSN_MLRG1@ LT-EDI-ACL2022: Multi-Class Classification using BERT models for Detecting Depression Signs from Social Media Text	Methods for predicting mental health status	2022	https://aclanthology.org/2022.ltedi-1.44/
SSN_MLRG3@ LT-EDI-ACL2022-Depression Detection System from Social Media Text using Transformer Models	Methods for predicting mental health status	2022	https://aclanthology.org/2022.ltedi-1.26/
Study on Social Media Depression Classification Method Based on Text Data	Methods for predicting mental health status	2022	https://ieeexplore.ieee.org/abstract/document/10196733/?casa_token=OL5DutvpOhkAAAAA:HaCUyeF3AUycd-lyMdbv3Xm4RI96Q3PI-Z7f3BSv_FB663vldsuJGTN9YVyGtJkQnj4GImzmGlY
Suicide and depression detection in social media forums	Methods for predicting mental health status	2022	https://link.springer.com/chapter/10.1007/978-981-16-9705-0_26
TBD3: A Thresholding-Based Dynamic Depression Detection from Social Media for Low-Resource Users	Methods for predicting mental health status	2022	https://aclanthology.org/2022.lrec-1.232/
The Best of Both Worlds: Combining Engineered Features with Transformers for Improved Mental Health Prediction from Reddit Posts	Methods for predicting mental health status	2022	https://aclanthology.org/2022.smm4h-1.50/
The Classification of Anxiety, Depression, and Stress on Facebook Users Using the Support Vector Machine	Methods for predicting mental health status	2022	http://trilogi.ac.id/journal/ks/index.php/JISA/article/view/1273
The Framework of Data Preparation for Mental Health Detection on Twitter	Methods for predicting mental health status	2022	http://fstm.kuis.edu.my/myjict/wp-content/uploads/2022/12/MJV7-I2-5.pdf
The use of technologies and social media in patients with schizophrenia and schizoaffective disorder	Methods for predicting mental health status	2022	https://www.cambridge.org/core/journals/european-psychiatry/article/use-of-technologies-and-social-media-in-patients-with-schizophrenia-and-schizoaffective-disorder/10C644E06974DC9C00EB399348BE02AC
To Judge Depression and Mental Illness on Social Media Using Twitter	Methods for predicting mental health status	2022	https://www.academia.edu/download/83358940/UJPH13_17625895.pdf
Tracking the Impact of COVID-19 and Lockdown Policies on Public Mental Health Using Social Media: Infoveillance Study	Methods for predicting mental health status	2022	https://www.jmir.org/2022/10/e39676/
Trigger Warnings: A Qualitative Study on Facebook Features and Anxiety	Methods for predicting mental health status	2022	https://animorepository.dlsu.edu.ph/conf_shsrescon/2022/paper_mps/15/
Twitter Arabic Sentiment Analysis to Detect Depression Using Machine Learning	Methods for predicting mental health status	2022	https://pdfs.semanticscholar.org/170c/76556a79df1894dee676e5fb4d89f2290cc3.pdf
University Is Not for the Weak: Student Communication of Mental Health on Twitter	Methods for predicting mental health status	2022	https://ojs.scholarsportal.info/ontariotechu/index.php/dll/article/view/204
Usage pattern and mental health analysis on Finnish speaking Twitter users	Methods for predicting mental health status	2022	https://www.theseus.fi/handle/10024/751506
Using Large-Scale Social Media Data for Population-Level Mental Health Monitoring and Public Sentiment Assessment: A Case Study of Thailand	Methods for predicting mental health status	2022	https://www.pier.or.th/files/dp/pier_dp_169.pdf
Using Twitter Data to Estimate Prevalence of Mental Disorder Symptoms in the United States During the COVID-19 Pandemic: Ecological Cohort Study	Methods for predicting mental health status	2022	https://europepmc.org/article/med/36459569
WWBP-SQT-lite: Difference Embeddings and Multi-level Models for Moments of Change Identification in Mental Health Forums	Methods for predicting mental health status	2022	https://aclanthology.org/2022.clpsych-1.pdf#page=262
A Comparative Study of Affective and Linguistic Traits in Online Depression and Suicidal Discussion Forums	Methods for predicting mental health status	2023	https://dl.acm.org/doi/abs/10.1145/3603163.3609059
A Cost-aware Study of Depression Language on Social Media using Topic and Affect Contextualization	Methods for predicting mental health status	2023	https://arxiv.org/abs/2306.17564
A deep learning approach for the depression detection of social media data with hybrid feature selection and attention mechanism	Methods for predicting mental health status	2023	https://onlinelibrary.wiley.com/doi/abs/10.1111/exsy.13371?casa_token=0r2oFtnmokEAAAAA:1uq0C-CCCfkzFY0kHIPTv61X8mEqStXBSZNlkDlJiHflfZ3HjNLpx0bbs327ukchoozA_C110I0QhQLRKg
A Framework for Identifying Depression on Social Media: MentalRiskES@ IberLEF 2023	Methods for predicting mental health status	2023	https://arxiv.org/abs/2306.16125
A Framework for Identifying Depression on Social Media: MentalRiskES@ IberLEF 2023	Methods for predicting mental health status	2023	https://ui.adsabs.harvard.edu/abs/2023arXiv230616125S/abstract
A Generalised Depression Detection Model using Social Media Data	Methods for predicting mental health status	2023	https://bridges.monash.edu/articles/thesis/A_Generalised_Depression_Detection_Model_using_Social_Media_Data/24168204
A hybrid deep learning model to predict the impact of COVID-19 on mental health from social media big data	Methods for predicting mental health status	2023	https://www.diva-portal.org/smash/record.jsf?pid=diva2:1786984
A hybrid depression detection model and correlation analysis for social media based on attention mechanism	Methods for predicting mental health status	2023	https://idp.springer.com/authorize/casa?redirect_uri=https://link.springer.com/article/10.1007/s13042-023-02053-8&casa_token=NCUyoVQwVTYAAAAA:aQQwDWle9of6ZKIt_9behnYfrzm9LSX2ZkMevzN04nQoIwSNEmCN8DOs572FuABOvhv5u8J9HrpCCaO1K6k
A Machine Learning Approach for Depression Detection on Social Media Content Written in Sinhala Unicode and Sinhala–English Code-Mixed Text	Methods for predicting mental health status	2023	http://dlib.iit.ac.lk/xmlui/handle/123456789/1676
A Machine Learning-based Approach for Depression Detection through Social Media.	Methods for predicting mental health status	2023	https://search.ebscohost.com/login.aspx?direct=true&profile=ehost&scope=site&authtype=crawler&jrnl=23955287&AN=162319911&h=juKAO3YQAoLEnUssHXX0cX%2Bk06WHBsF78C0ioV8HeKSAva885jQ5xVQcy76NPz1%2B9e60C%2Fvy%2Fg82gPzQ0P%2BVug%3D%3D&crl=c
A Multi-Class Deep Learning Approach for Early Detection of Depressive and Anxiety Disorders Using Twitter Data	Methods for predicting mental health status	2023	https://www.mdpi.com/1999-4893/16/12/543
A Multilevel Depression Detection from Twitter using Fine-Tuned RoBERTa	Methods for predicting mental health status	2023	https://ieeexplore.ieee.org/abstract/document/10303632/?casa_token=1jmYdVU0k6sAAAAA:s07AlrvTDbe3U6h3MtJW1w12gD626I5UraAA9PpGOkIwN2oA8nPY060aFfYLT4GwVAaeqSfQXvo
A Multimodal Framework for Depression Detection During COVID-19 via Harvesting Social Media	Methods for predicting mental health status	2023	https://ieeexplore.ieee.org/abstract/document/10241281/?casa_token=tiGyG3dAwhoAAAAA:gsK5cZS_CZAmi7wt_nOLEeMP6W5oYVFmQ5EtLoniljexiXb2NV3tKyAya2Axz4tfJfB308On388
A Stacking-Based Ensemble Approach with Embeddings from Language Models for Depression Detection from Social Media Text	Methods for predicting mental health status	2023	https://www.scirp.org/journal/paperinformation?paperid=128967
A Study on Sentiment Analysis of Twitter Data in Marathi Language for Measuring Depression	Methods for predicting mental health status	2023	https://link.springer.com/chapter/10.1007/978-981-19-6581-4_22
A systematic study of the machine learning and deep learning methods used in identifying depression among social media users	Methods for predicting mental health status	2023	https://pubs.aip.org/aip/acp/article/2857/1/020027/2907243
A Text-Based Approach for Diagnosing Depression Using Social Media Texts	Methods for predicting mental health status	2023	https://ieeexplore.ieee.org/abstract/document/10245631/?casa_token=J7uCP2TaKugAAAAA:VuFidW2ywD0J5rvtmCPhf80k6ht8lZH5PnP48bm2HXCc5UbHIaUF_yBpMGDPzMVV_Goz6dp8M6U
Age-Specific Linguistic Features of Depression via Social Media	Methods for predicting mental health status	2023	https://aclanthology.org/2023.ranlp-stud.4/
An Early Depression Detection Model on Social Media using Emotional and Causal Features	Methods for predicting mental health status	2023	https://ieeexplore.ieee.org/abstract/document/10385946/?casa_token=s2iv9iuGIZEAAAAA:P_ZgzJaZNhWSGCSduI1PsrwC6ZNZQZ2uyJP7xZe_v7ukDjzhCz1yAj4lDbh7szs9QNvzqz559ic
An Enhanced BERT Model for Depression Detection on Social Media Posts	Methods for predicting mental health status	2023	https://link.springer.com/chapter/10.1007/978-981-99-8479-4_5
An intellectual decision system for classification of mental health illness on social media using computational intelligence approach	Methods for predicting mental health status	2023	https://www.researchgate.net/profile/Sujithra_Muthuswamy/publication/368848886_An_Intellectual_Decision_System_for_Classification_of_Mental_Health_Illness_on_Social_Media_using_Computational_Intelligence_Approach/links/63fdc63bb1704f343f8ad3d7/An-Intellectual-Decision-System-for-Classification-of-Mental-Health-Illness-on-Social-Media-using-Computational-Intelligence-Approach.pdf
An Intelligent-Based System for Detecting Depression on Social Media Platform	Methods for predicting mental health status	2023	https://www.researchsquare.com/article/rs-2931653/latest
Analyze Mental Health Disorders from Social Media: A Review	Methods for predicting mental health status	2023	https://books.google.com/books?hl=en&lr=&id=L2ClEAAAQBAJ&oi=fnd&pg=PA65&dq=(%22mental+health%22+OR+%22mental+illness%22+OR+%22mental+disorder%22+OR+%22psychiatric+disorder%22+OR+%22depression%22+OR+%22anxiety%22+OR+%22schizophrenia%22)+AND+(%22social+media%22+OR+%22forum%22+OR+%22forums%22+OR+%22facebook%22+OR+%22twitter%22+OR+%22reddit%22)&ots=78HYQckB7h&sig=cSy_ViFWils_1F-tTCKYmQ1bcZI
Analyzing Depression on Social Media Utilizing Machine Learning and Deep Learning Methods	Methods for predicting mental health status	2023	http://www.ijcse.com/docs/INDJCSE23-14-05-049.pdf
Analyzing Prediction of Depression and Anxiety on Reddit: a Multi-task Learning Approach through GMMTL	Methods for predicting mental health status	2023	https://www.researchsquare.com/article/rs-2759059/latest
Augmenting Reddit Posts to Determine Wellness Dimensions impacting Mental Health	Methods for predicting mental health status	2023	https://arxiv.org/abs/2306.04059
Automatic analysis of X (Twitter) data for supporting depression diagnosis	Methods for predicting mental health status	2023	https://www.ht.csr-pub.eu/index.php/ht/article/view/323
BERT-BiLSTM Architecture to Modelling Depression Recognition for Indonesian Text from English Social Media	Methods for predicting mental health status	2023	https://ieeexplore.ieee.org/abstract/document/10284707/?casa_token=QwywKx2G-lkAAAAA:pivEgaf6ZTdR05_Zn_wcLiosmosJyRfch7TwvsuJpxMoRRtFKEr-c3fP_er_53c-5WoajwYGbxE
Calibration of Transformer-Based Models for Identifying Stress and Depression in Social Media	Methods for predicting mental health status	2023	https://ieeexplore.ieee.org/abstract/document/10154134/
Cognitive distortion based explainable depression detection and analysis technologies for the adolescent internet users on social media	Methods for predicting mental health status	2023	https://www.frontiersin.org/articles/10.3389/fpubh.2022.1045777/full
Common N-Gram Method: A Promising Approach to Detecting Mental Health Disorders on Social Media	Methods for predicting mental health status	2023	https://dalspace.library.dal.ca/handle/10222/82405
Common N-Gram Method: A Promising Approach to Detecting Mental Health Disorders on Social Media	Methods for predicting mental health status	2023	https://dalspace.library.dal.ca/handle/10222/82405
Comparative Analysis of Machine Learning and Deep Learning Algorithms for Twitter-Based Depression Detection	Methods for predicting mental health status	2023	https://sbic.org.br/wp-content/uploads/2023/10/ST10/CBIC_2023_paper061.pdf
Comparative Analysis of NLP Models for Detecting Depression on Twitter	Methods for predicting mental health status	2023	https://ieeexplore.ieee.org/abstract/document/10242645/?casa_token=VgAK3A3bIjMAAAAA:2EnCtaKqiXq6Vj2cpKgtjCa1IWeLhV0RD9I5_cmF3YJN6ue1OkliD7k8YlfyvnI5RLv0cZOsVL4
Comparing Selective Masking Methods for Depression Detection in Social Media	Methods for predicting mental health status	2023	https://direct.mit.edu/coli/article-abstract/doi/10.1162/coli_a_00479/115845
Cordyceps@ LT-EDI: Depression Detection with Reddit and Self-training	Methods for predicting mental health status	2023	https://arxiv.org/abs/2310.01418
Cross-Lingual Depression Detection for Twitter Users: A Comparative Sentiment Analysis of English and Arabic Tweets	Methods for predicting mental health status	2023	https://www.researchsquare.com/article/rs-3197428/latest
DECODING EMOTIONS: HARNESSING REINFORCEMENT LEARNING FOR MENTAL ILLNESS DETECTION IN SOCIAL MEDIA	Methods for predicting mental health status	2023	https://www.sciencebring.com/index.php/ijasr/article/view/533
Deep Learning for Depression Detection Using Twitter Data	Methods for predicting mental health status	2023	https://www.researchgate.net/profile/Mohamed-Abouhawwash/publication/366893106_Deep_Learning_for_Depression_Detection_Using_Twitter_Data/links/6477ef1bd702370600c51dda/Deep-Learning-for-Depression-Detection-Using-Twitter-Data.pdf
Deep learning-based depression detection from social media: Comparative evaluation of ml and transformer techniques	Methods for predicting mental health status	2023	https://www.mdpi.com/2079-9292/12/21/4396
Deep Learning-Based Frameworks for Automated Identifying Depression Through Social Media	Methods for predicting mental health status	2023	https://opus.lib.uts.edu.au/handle/10453/171522
DeepLearningBrasil@ LT-EDI-2023: Exploring Deep Learning Techniques for Detecting Depression in Social Media Text	Methods for predicting mental health status	2023	https://arxiv.org/abs/2311.05047
Depression and suicide risk detection on social media using fastText embedding and XGBoost classifier	Methods for predicting mental health status	2023	https://www.sciencedirect.com/science/article/pii/S1877050923001412
Depression clinical detection model based on social media: a federated deep learning approach	Methods for predicting mental health status	2023	https://www.researchsquare.com/article/rs-2910523/latest
Depression Detection Based on Features of Depressive Behaviour Through Social Media Analytic: A Systematic Literature	Methods for predicting mental health status	2023	https://books.google.com/books?hl=en&lr=&id=UA28EAAAQBAJ&oi=fnd&pg=PA193&dq=(%22mental+health%22+OR+%22mental+illness%22+OR+%22mental+disorder%22+OR+%22psychiatric+disorder%22+OR+%22depression%22+OR+%22anxiety%22+OR+%22schizophrenia%22)+AND+(%22social+media%22+OR+%22forum%22+OR+%22forums%22+OR+%22facebook%22+OR+%22twitter%22+OR+%22reddit%22)&ots=iVm_sf28ln&sig=Zo5blPf6rZcXlYGjU1rfAcvJ_ik
Depression Detection from Social Media Platforms: A Systematic Literature Review	Methods for predicting mental health status	2023	https://ieeexplore.ieee.org/abstract/document/10217763/?casa_token=pjgZYOVEss0AAAAA:v2ANHnYRsnrwdDfcShHo3-92QHbxpEH8nZUwAa3NTUdiFJPAELgiZokr0GRhWWrKuISJW1-_eW8
Depression Detection From Social Media Textual Data Using Natural Language Processing and Machine Learning Techniques	Methods for predicting mental health status	2023	https://www.researchgate.net/profile/Farhan-Redoy/publication/373295255_Depression_Detection_From_Social_Media_Textual_Data_Using_Natural_Language_Processing_and_Machine_Learning_Techniques/links/64e500d30453074fbda78bf0/Depression-Detection-From-Social-Media-Textual-Data-Using-Natural-Language-Processing-and-Machine-Learning-Techniques.pdf
Depression detection in sinhala-english code-mixed language using social media data	Methods for predicting mental health status	2023	https://iciit.iit.ac.lk/wp-content/uploads/2023/10/314-316-PaperID-63-Extended-Abstract-Depression-Detection-in-Sinhala-English-Code-Mixed-Language-using-Social-Media-Data.pdf
Depression detection in social media comments data using machine learning algorithms	Methods for predicting mental health status	2023	https://www.beei.org/index.php/EEI/article/view/4182
Depression detection in social media posts using affective and social norm features	Methods for predicting mental health status	2023	https://arxiv.org/abs/2303.14279
DEPRESSION DETECTION IN SOCIAL MEDIA USING BAGGING CLASSIFIER	Methods for predicting mental health status	2023	https://www.researchgate.net/profile/Muhammad-Iqbal-503/publication/366997807_DEPRESSION_DETECTION_IN_SOCIAL_MEDIA_USING_BAGGING_CLASSIFIER/links/63bd91a903aad5368e7d9e98/DEPRESSION-DETECTION-IN-SOCIAL-MEDIA-USING-BAGGING-CLASSIFIER.pdf
DEPRESSION DETECTION ON SOCIAL MEDIA TWITTER USING XLNET METHOD	Methods for predicting mental health status	2023	https://www.jurnal.stkippgritulungagung.ac.id/index.php/jipi/article/view/3345
Depression Detection Using Digital Traces on Social Media: A Knowledge-aware Deep Learning Approach	Methods for predicting mental health status	2023	https://arxiv.org/abs/2303.05389
Depression detection via a Chinese social media platform: a novel causal relation-aware deep learning approach	Methods for predicting mental health status	2023	https://idp.springer.com/authorize/casa?redirect_uri=https://link.springer.com/article/10.1007/s11227-023-05830-y&casa_token=DWUVUSvv3eYAAAAA:igZtS9578qUlU1wiZ6agaEYn75v7f1-vPAecLADDZEU4Ltyt4fj_oXFoI5vAMIa5oo_7i7ra-TMskaFfbeE
DEPRESSION DETECTION VIA SOCIAL MEDIA COMMENTS USING ML APPROACH	Methods for predicting mental health status	2023	https://www.irjmets.com/uploadedfiles/paper/issue_11_november_2023/46846/final/fin_irjmets1701874351.pdf
Depression Predicting Model For Social Media User's Emotions Using Deep Learning Methods	Methods for predicting mental health status	2023	https://search.ebscohost.com/login.aspx?direct=true&profile=ehost&scope=site&authtype=crawler&jrnl=02537214&AN=175255201&h=%2FEobwZaeQrwQ%2FzneSvvXg5ZP86MDM0dr4TZO6hC4dTU9sJ3TKKYIosIIV48HTXPoN7Tg7balM%2B9xMNpQfk4hMw%3D%3D&crl=c
Depression Prediction from Combined Reddit and Twitter Data using Machine Learning	Methods for predicting mental health status	2023	https://ieeexplore.ieee.org/abstract/document/10101174/?casa_token=9HO4nXxfr1gAAAAA:XTUxm17LM1YmQXPrvzT-yo7-jZ_hEajGSfB3Wr1qX9sp15-FJfZjExXuJbWzjBVlWspco6HUPcM
Depression sentiment analysis based on social media content like Twitter	Methods for predicting mental health status	2023	https://www.techrxiv.org/doi/full/10.36227/techrxiv.21694676.v1
DEPTWEET: A typology for social media texts to detect depression severities	Methods for predicting mental health status	2023	https://www.sciencedirect.com/science/article/pii/S0747563222003235
Detecting and Characterizing Mental Health Using Social Media Analytics	Methods for predicting mental health status	2023	https://link.springer.com/chapter/10.1007/978-3-031-50192-0_31
Detecting depression and its severity based on social media digital cues	Methods for predicting mental health status	2023	https://www.emerald.com/insight/content/doi/10.1108/IMDS-12-2022-0754
Detecting Depression in Social Media Posts using Machine Learning Models	Methods for predicting mental health status	2023	https://www.techrxiv.org/doi/full/10.36227/techrxiv.21972353.v1
Detecting Depression Level Scale from Social Media Text and Images Using Machine Learning Algorithms	Methods for predicting mental health status	2023	https://ieeexplore.ieee.org/abstract/document/10397610/?casa_token=xRALoKyupaYAAAAA:p1BhGFudMXTBFSUMkKs4z_WUYfoGtM3tM65wMXAPZxdL7wqzqEsUPTDrpzMcxRQlDpZ0cdaM4Kk
Detecting Level of Depression from Social Media Posts for the Low-resource Bengali	Methods for predicting mental health status	2023	https://pdfs.semanticscholar.org/f9c3/0db81dfc627788eb4ba885585bf2c539afce.pdf
Detecting Level of Depression from Social Media Posts for the Low-resource Bengali Language	Methods for predicting mental health status	2023	http://scienpg.com/jea/index.php/jea/article/view/jea-2023-02-003
Detecting Reddit Users with Depression Using a Hybrid Neural Network	Methods for predicting mental health status	2023	https://arxiv.org/abs/2302.02759
Detecting Reddit Users with Depression Using a Hybrid Neural Network SBERT-CNN	Methods for predicting mental health status	2023	https://ieeexplore.ieee.org/abstract/document/10337013/?casa_token=tXAIFdoziEsAAAAA:B31C_2GRmlhLVBK1tFJKOYrebT24h3d2OAWttf2WUsxO53VvfQJ8u5WrAIeiEgXJ4uvcaxV4VeY
Detecting signs of Depression from Social Media: Examining the use of summarization methods as data augmentation for text classification	Methods for predicting mental health status	2023	https://grahn.cse.bth.se/SAIS-2023/extended_abstracts/paper_40.pdf
Detecting symptoms of depression on reddit	Methods for predicting mental health status	2023	https://dl.acm.org/doi/abs/10.1145/3578503.3583621?casa_token=M8eEcjHPNaEAAAAA:W1-SyGA9KjEU3w9MEY4RWtr5B76YPmxDO_y-ayqKmUeljMRBRCCD1E7ZdQsJVL6aZy_1xLA8qMP3WW4
Detection and Analysis of Mental Health Illness using Social Media	Methods for predicting mental health status	2023	https://ieeexplore.ieee.org/abstract/document/10165143/
Detection of Depression Using Data Collected from Social Media	Methods for predicting mental health status	2023	https://ieeexplore.ieee.org/abstract/document/10276373/?casa_token=p5qj9Ft_HkEAAAAA:_aZpYuuYqMOucp0ITrNvnx4lWekoP6M8JiYPKMIsqlIxcS27eNJLck57Q3m5MzXURBn0LlIoSFQ
Detection of potential anxiety in social media based on multimodal fusion with deep learning methods	Methods for predicting mental health status	2023	https://ieeexplore.ieee.org/abstract/document/10385475/?casa_token=MlnsISN3dA8AAAAA:fZSF2j2Wq9Xz1eJ5jYE9jVSYyry8Nqom0CuyYdt_bJinN2EVRLc4w9QLBmYFRXpzUzE07wYM2VI
Early Risk Prediction of Depression Based on Social Media Posts in Arabic	Methods for predicting mental health status	2023	https://ieeexplore.ieee.org/abstract/document/10356486/?casa_token=0uT4VdFrzYoAAAAA:f6cfkYk-GdPmhgZ5jb-WvHdbzkWDLHEbJRA_cPp9xN1UkWboi6Gggymp_pmOzo79QhA70-mJI0Q
Emotion fusion for mental illness detection from social media: A survey	Methods for predicting mental health status	2023	https://www.sciencedirect.com/science/article/pii/S1566253522002482
Empirical Analysis of Depression Detection Using Deep Learning on Twitter	Methods for predicting mental health status	2023	https://link.springer.com/chapter/10.1007/978-981-99-6550-2_23
Enhanced Labeling Technique for Reddit Text and Fine-Tuned Longformer Models for Classifying Depression Severity in English and Luganda	Methods for predicting mental health status	2023	https://ieeexplore.ieee.org/abstract/document/10393433/?casa_token=j8ykAPkoXBMAAAAA:FRg-mOLIJn5IN3nCBql4l1krYuSUuVcnUqh5RRawEX31zFOT-KH0diEkn0tNFtuVr9Q3uhz5-Yw
Examining Social Media Posts for Identification of Anxiety and Depression Utilizing Machine Learning Techniques	Methods for predicting mental health status	2023	https://ieeexplore.ieee.org/abstract/document/10390499/?casa_token=0PHcOHYcm9kAAAAA:yhuc2002Kt2RF-n3nITGWbxiCtSPoTIEVglK9gTdhdVmokyA8xJhyA7MB16DwU-nEeFzkGetSzM
Explainable Deep Learning for Mental Health Detection from English and Arabic Social Media Posts	Methods for predicting mental health status	2023	https://dl.acm.org/doi/abs/10.1145/3632949
Explainable Depression Symptom Detection in Social Media	Methods for predicting mental health status	2023	https://ui.adsabs.harvard.edu/abs/2023arXiv231013664B/abstract
Exploring Depression Symptoms through Similarity Methods in Social Media Posts	Methods for predicting mental health status	2023	https://ceur-ws.org/Vol-3497/paper-065.pdf
EXPLORING DL TECHNIQUES FOR DETECTING DEPRESSION IN SOCIAL MEDIA TEXT	Methods for predicting mental health status	2023	https://www.researchgate.net/profile/Juliana-Resplande/publication/375548487_posterpdf/data/654e57ebb1398a779d76b0fd/Poster-DepSign-2023-DeepLearningBrasil.pdf
Exploring Federated Learning to Trace Depression in Social Media with Language Models	Methods for predicting mental health status	2023	https://ieeexplore.ieee.org/abstract/document/10305889/?casa_token=YB1Fg56kUnsAAAAA:JeWvIci7aJBCTB2HHJk5tuxw6jM3pmDZXXpSU2EDdLsqEfxspegd-JcUGORmzQcQlCZAi_1bow8
Exploring Social Media for Early Detection of Depression in COVID-19 Patients	Methods for predicting mental health status	2023	https://arxiv.org/abs/2302.12044
Extracting information from social media platform for early detection of depression among individuals	Methods for predicting mental health status	2023	http://dspace.bracu.ac.bd/xmlui/handle/10361/21915
Extracting Mental Health Indicators From English and Spanish Social Media: A Machine Learning Approach	Methods for predicting mental health status	2023	https://ieeexplore.ieee.org/abstract/document/10315126/
FFO-ABC DepressioGuard: A Hybrid Classification Framework for Social Media Depression Detection	Methods for predicting mental health status	2023	https://www.sciencedirect.com/science/article/pii/S1877050923020744
Generating a Mental Health Curve for Monitoring Depression in Real Time by Incorporating Multimodal Feature Analysis Through Social Media Interactions	Methods for predicting mental health status	2023	https://www.igi-global.com/article/generating-a-mental-health-curve-for-monitoring-depression-in-real-time-by-incorporating-multimodal-feature-analysis-through-social-media-interactions/324600
Generating Sub-emotions from Social Media Data Using NLP to Ascertain Mental Illness	Methods for predicting mental health status	2023	https://link.springer.com/chapter/10.1007/978-3-031-50920-9_31
Generating Sub-emotions from Social Media Data Using NLP to Ascertain Mental Illness	Methods for predicting mental health status	2023	https://link.springer.com/chapter/10.1007/978-3-031-50920-9_31
Hierarchical convolutional attention network for depression detection on social media and its impact during pandemic	Methods for predicting mental health status	2023	https://ieeexplore.ieee.org/abstract/document/10041797/?casa_token=Em_6UU7M2icAAAAA:7CgxuI9LcGEIUAoVukhh_Z42Ng1nG-0PyaJ9fjl_JAk0qMqfZwp_szhD6a_f5JcfLkjfmG986qM
Hybrid HAN Model to Investigate Depression from Twitter Posts	Methods for predicting mental health status	2023	https://link.springer.com/chapter/10.1007/978-3-031-43838-7_8
Hybrid Model for Analysis of Social Media Posts for Identification of Depression and Measuring Its Severity	Methods for predicting mental health status	2023	https://ieeexplore.ieee.org/abstract/document/10245441/?casa_token=afSkm5AyLIYAAAAA:yIZRbPzDrBXBR8cTX1hHxUIzOxFOuYfwWRwEgDIqK3rKhkV-ynn3-FMOy_onSWTIPhCaL2905Cc
Hybrid recommender system for mental illness detection in social media using deep learning techniques	Methods for predicting mental health status	2023	https://downloads.hindawi.com/archive/2023/8110588.pdf
I2C-UHU at MentalRiskES 2023: Detecting and Identifying Mental Disorder Risks in Social Media using Transformer-Based Models	Methods for predicting mental health status	2023	https://ceur-ws.org/Vol-3496/mentalriskes-paper11.pdf
Identifying Indication of Depression of Twitter User in Indonesia Using Text Mining	Methods for predicting mental health status	2023	https://ijisae.org/index.php/IJISAE/article/view/2663
Identifying Mental Health Conditions from Social Media using Deep Learning	Methods for predicting mental health status	2023	https://digitalcommons.kennesaw.edu/undergradsymposiumksu/spring2023/presentations/193/
Identifying self-disclosed anxiety on Twitter: A natural language processing approach	Methods for predicting mental health status	2023	https://www.sciencedirect.com/science/article/pii/S0165178123005292
iicteam@ LT-EDI-2023: Leveraging pre-trained Transformers for Fine-Grained Depression Level Detection in Social Media	Methods for predicting mental health status	2023	https://aclanthology.org/2023.ltedi-1.12/
IJS@ LT-EDI: Ensemble Approaches to Detect Signs of Depression from Social Media Text	Methods for predicting mental health status	2023	https://aclanthology.org/2023.ltedi-1.26/
Improving Depression Classification in Social Media Text with Transformer Ensembles	Methods for predicting mental health status	2023	https://dl.acm.org/doi/abs/10.1145/3628797.3628977?casa_token=gk--kS0DObMAAAAA:o_4Udyq29igPe43M_QVz3WNx4-oNdmX-Cj_nRvWBM8n0E9RTb85p3aQ5pgPrWi46BBRuj5i8v1EtJyE
Incorporating historical information by disentangling hidden representations for mental health surveillance on social media	Methods for predicting mental health status	2023	https://idp.springer.com/authorize/casa?redirect_uri=https://link.springer.com/article/10.1007/s13278-023-01167-9&casa_token=LXQ2ikD1kYwAAAAA:Urek4SqQ4NYvcLVUyCWZSl7IMP07XwEW7uwS7m9d1bP0dJ5_RZveKobMHZLzspyT74HWJVKQdwo3ln0xwdk
Interns@ LT-EDI: Detecting Signs of Depression from Social Media Text	Methods for predicting mental health status	2023	https://aclanthology.org/2023.ltedi-1.40/
Investigating COVID-19's Impact on Mental Health: Trend and Thematic Analysis of Reddit Users' Discourse	Methods for predicting mental health status	2023	https://www.jmir.org/2023/1/e46867/
KEC_AI_NLP_DEP@ LT-EDI: Detecting Signs of Depression From Social Media Texts	Methods for predicting mental health status	2023	https://aclanthology.org/2023.ltedi-1.46/
Language about the future on social media as a novel marker of anxiety and depression: A big-data and experimental analysis	Methods for predicting mental health status	2023	https://www.sciencedirect.com/science/article/pii/S2666518223000098
Language on Reddit Reveals Differential Mental Health Markers for Individuals posting in Immigration Communities	Methods for predicting mental health status	2023	https://dl.acm.org/doi/abs/10.1145/3578503.3583600?casa_token=eALbIA4OMK8AAAAA:k16wRGXn_j5lX8A0eMvKCsY5IUkCGL1eo3EzMpW2lptHxkzfZUb_USX7HYjIXqoRwRorb3EVD8SBNxM
Leveraging Domain Knowledge to Improve Depression Detection on Chinese Social Media	Methods for predicting mental health status	2023	https://ieeexplore.ieee.org/abstract/document/10108970/?casa_token=I33EBtEuUw0AAAAA:S7OytpD4q1GlW71V97U5OMCvmy9Cktt7mLcgs35L15F_U0PGZCwVZPrsyozeuker7NrVHBs9agU
Machine Learning Analysis of Social Media Posts Written in Natural Language May Enhance Suicidal Ideation Detection in Romanian Adults with Major Depression	Methods for predicting mental health status	2023	https://www.preprints.org/manuscript/202307.1177
Machine Learning Approaches for Automated Mental Disorder Classification based on Social Media Textual Data	Methods for predicting mental health status	2023	https://researchberg.com/index.php/CIBSS/article/view/149
Machine learning approaches for detecting signs of depression from social media	Methods for predicting mental health status	2023	https://link.springer.com/chapter/10.1007/978-981-19-9331-2_17
Machine Learning-based Depression Prediction using Social Media Feeds	Methods for predicting mental health status	2023	https://ieeexplore.ieee.org/abstract/document/10134427/?casa_token=lOGqMHx1qjMAAAAA:hc2Bc6E8iiuhYB_1lAIzLMN6szQG3JKXfRew0JQhlnGZm0N0Cm2AGWZsoXgvoBHkHiKG4jHZwDo
Machine Learning-Based Sentiment Analysis of Mental Health-Related Tweets by Sri Lankan Twitter Users During the COVID-19 Pandemic	Methods for predicting mental health status	2023	https://www.igi-global.com/chapter/machine-learning-based-sentiment-analysis-of-mental-health-related-tweets-by-sri-lankan-twitter-users-during-the-covid-19-pandemic/329785
Manifestations of Depression on Social Media: a Content Analysis of Twitter Posts	Methods for predicting mental health status	2023	https://idp.springer.com/authorize/casa?redirect_uri=https://link.springer.com/article/10.1007/s41347-023-00327-0&casa_token=vWOzlv73PQYAAAAA:lN24ftDskC-vUiaHQvTKAzBRkQW5PY2K7tiYdoiR6sIikBFr6KMQ34hDIX8SwKq0cFR1JuOCDy9gPXsUZec
MASON-NLP at eRisk 2023: deep learning-based detection of depression symptoms from social media texts	Methods for predicting mental health status	2023	https://arxiv.org/abs/2310.10941
Mental health analysis in social media posts: a survey	Methods for predicting mental health status	2023	https://link.springer.com/article/10.1007/s11831-022-09863-z
Mental Health Analysis using Deep Learning of Social Media Data gathered using Chrome Extension	Methods for predicting mental health status	2023	https://ieeexplore.ieee.org/abstract/document/10170255/
Mental Health Diagnosis in the Digital Age: Harnessing Sentiment Analysis on Social Media Platforms upon Ultra-Sparse Feature Content	Methods for predicting mental health status	2023	https://arxiv.org/abs/2311.05075
Mental Health Prediction from Social Media Text Using Mixture of Experts	Methods for predicting mental health status	2023	https://latamt.ieeer9.org/index.php/transactions/article/view/7565
Mental Health Predictions Through Online Social Media Analytics	Methods for predicting mental health status	2023	https://www.igi-global.com/chapter/mental-health-predictions-through-online-social-media-analytics/325522
Mental Health Sentiment Analysis on Social Media TikTok with the Naïve Bayes Algorithm	Methods for predicting mental health status	2023	https://ieeexplore.ieee.org/abstract/document/10331126/?casa_token=xC0gwCD-AogAAAAA:0NW6jjtQ94tx0g3kii-sU2SoqczDWXd3I1R0s0tOyP2VdWSllIKZ2_GjY0TR1PBBIXbFYhHDlKo
Mental Health Tracker System from social media	Methods for predicting mental health status	2023	https://www.irejournals.com/formatedpaper/1704395.pdf
Mentalllama: Interpretable mental health analysis on social media with large language models	Methods for predicting mental health status	2023	https://arxiv.org/abs/2309.13567
Methodologies for monitoring mental health on Twitter: systematic review	Methods for predicting mental health status	2023	https://www.jmir.org/2023/1/e42734/
MHA: a multimodal hierarchical attention model for depression detection in social media	Methods for predicting mental health status	2023	https://link.springer.com/article/10.1007/s13755-022-00197-5
MUCS@ LT-EDI2023: Detecting Signs of Depression in Social Media Text	Methods for predicting mental health status	2023	https://aclanthology.org/2023.ltedi-1.45/
Multimodal Analysis and Modality Fusion for Detection of Depression from Twitter Data	Methods for predicting mental health status	2023	https://amulyayadav.github.io/AI4SG2023/images/31.pdf
Multitask learning for recognizing stress and depression in social media	Methods for predicting mental health status	2023	https://arxiv.org/abs/2305.18907
New chaos-integrated improved grey wolf optimization based models for automatic detection of depression in online social media and networks	Methods for predicting mental health status	2023	https://peerj.com/articles/cs-1661/
NLP as a Lens for Causal Analysis and Perception Mining to Infer Mental Health on Social Media	Methods for predicting mental health status	2023	https://arxiv.org/abs/2301.11004
NLP_CHRISTINE@ LT-EDI-2023: RoBERTa & DeBERTa Fine-tuning for Detecting Signs of Depression from Social Media Text	Methods for predicting mental health status	2023	https://aclanthology.org/2023.ltedi-1.16/
Overview of the shared task on Detecting Signs of Depression from Social Media Text	Methods for predicting mental health status	2023	https://aclanthology.org/2023.ltedi-1.4/
PERCEPTIONS AND EXPERIENCES OF M-HEALTH TECHNOLOGIES AND SOCIAL MEDIA: A QUALITATIVE STUDY IN PATIENTS WITH SCHIZOPHRENIA	Methods for predicting mental health status	2023	https://www.ncbi.nlm.nih.gov/pmc/articles/PMC10712558/
Post COVID depression prediction using Twitter data	Methods for predicting mental health status	2023	https://repository.ukim.mk/handle/20.500.12188/27410
Predicating depression on Twitter using hybrid model BiLSTM-XGBOOST	Methods for predicting mental health status	2023	https://www.beei.org/index.php/EEI/article/view/5416
Predicting Depression on Twitter with Word Embedding by Pretrained Language Model	Methods for predicting mental health status	2023	https://ieeexplore.ieee.org/abstract/document/10359279/?casa_token=xAQi1aAgjn0AAAAA:jxGfMqvBVbHdosEGubM5MFMl0pz2TEQqzYQY8XTqxwAoy8qVFoChfCCsTRQ8bDbgZppDtDYSSaA
PREDICTING MENTAL HEALTH CONDITIONS THROUGH SOCIAL MEDIA ACTIVITY: DATA MINING TECHNIQUES	Methods for predicting mental health status	2023	https://sadijournals.org/index.php/IJAES/article/view/10
Predicting Mental Health Disorder on Twitter Using Machine Learning Techniques	Methods for predicting mental health status	2023	https://ieeexplore.ieee.org/abstract/document/10256420/?casa_token=Tu2OceTB8EsAAAAA:o4_zM6kpjSdStcAY_CWHdcbpsI4xdri8nRcv5Kd9l6qmHpZpTgXUbcUN40jWsjk02OvRpSEIA-c
Predicting mental health using social media: A roadmap for future development	Methods for predicting mental health status	2023	https://arxiv.org/abs/2301.10453
Predicting public mental health needs in a crisis using situational indicators and social media emotions: A Singapore big data study	Methods for predicting mental health status	2023	https://www.researchsquare.com/article/rs-2813440/latest
Prediction and detection of emotional tone in online social media mental disorder groups using regression and recurrent neural networks	Methods for predicting mental health status	2023	https://link.springer.com/article/10.1007/s11042-023-15316-x
Predictors of depression during the COVID-19 global pandemic when using social media platforms	Methods for predicting mental health status	2023	https://pesquisa.bvsalud.org/global-literature-on-novel-coronavirus-2019-ncov/resource/fr/covidwho-2126046
PsyProf: A Platform for Assisted Screening of Depression in Social Media	Methods for predicting mental health status	2023	https://link.springer.com/chapter/10.1007/978-3-031-28241-6_30
Question-Answering Model for Schizophrenia Symptoms and Their Impact on Daily Life using Mental Health Forums Data	Methods for predicting mental health status	2023	https://arxiv.org/abs/2310.00448
Read, Diagnose and Chat: Towards Explainable and Interactive LLMs-Augmented Depression Detection in Social Media	Methods for predicting mental health status	2023	https://arxiv.org/abs/2305.05138
Relationship between Facebook Usage and Depression among Malaysian Undergraduates	Methods for predicting mental health status	2023	https://eprints.tarc.edu.my/23952/
Representation Learning for Identifying Depression Causes in Social Media	Methods for predicting mental health status	2023	https://mdsoar.org/handle/11603/30144
Research Article Hybrid Recommender System for Mental Illness Detection in Social Media Using Deep Learning Techniques	Methods for predicting mental health status	2023	https://www.academia.edu/download/110162451/8110588.pdf
Research on the detection model of mental illness of online forum users based on convolutional network	Methods for predicting mental health status	2023	https://link.springer.com/article/10.1186/s40359-023-01460-4
Review on Depression Detection on Social Media Using Machine Learning	Methods for predicting mental health status	2023	https://link.springer.com/chapter/10.1007/978-981-99-3716-5_8
Robust language-based mental health assessments in time and space through social media	Methods for predicting mental health status	2023	https://arxiv.org/abs/2302.12952
Sentence level analysis for detecting mental health causes using social media posts	Methods for predicting mental health status	2023	https://ieeexplore.ieee.org/abstract/document/10196862/?casa_token=cP4SYWwONREAAAAA:49yrANKcm4jP0Yk-pb0_m1TM2dpkDfyPZf-nDYv89eNDx75K89HGwPz3v3odaKR2aIQ95tRccr0
Sentiment Analysis in Social Media Data for Depression Detection System	Methods for predicting mental health status	2023	https://search.proquest.com/openview/9801e4b43adec27398bafc615dea5f99/1?pq-origsite=gscholar&cbl=5314840&casa_token=F8UhKxEoWpsAAAAA:VD_KhIjuMXB3gVgjxt82eWNFmtgdVuVR3g7JXs2rt4vMhUVyRJ72856rWLFLr_kgxZgGm8aacNk
Sentiment Analysis on Twitter Social Media Regarding Depression Disorder Using the Naive Bayes Method	Methods for predicting mental health status	2023	https://journal.genintelektual.id/index.php/coreid/article/view/14
Sentiment-guided Transformer with Severity-aware Contrastive Learning for Depression Detection on Social Media	Methods for predicting mental health status	2023	https://aclanthology.org/2023.bionlp-1.9/
SIS@ LT-EDI-2023: Detecting Signs of Depression from Social Media Text	Methods for predicting mental health status	2023	https://aclanthology.org/2023.ltedi-1.19/
Social Media Mining to Detect Mental Health Disorders Using Machine Learning	Methods for predicting mental health status	2023	https://link.springer.com/chapter/10.1007/978-981-19-5443-6_68
Social Media Posts as a Window into Mental Health: A Machine Learning Approach	Methods for predicting mental health status	2023	https://www.researchsquare.com/article/rs-2518185/latest
Stacked ensemble model for analyzing mental health disorder from social media data	Methods for predicting mental health status	2023	https://idp.springer.com/authorize/casa?redirect_uri=https://link.springer.com/article/10.1007/s11042-023-17395-2&casa_token=9QaXbOs3wfwAAAAA:V-woUeCPiSJdlY6RTOFn2ONtndSOUpa9XlCstcCZ4zcVSqV_Gt_c52wP2P26_A08mrxkM01YbVQOXM9rDCw
STRESS AND DEPRESSION DETECTION VIA SOCIAL MEDIA USING MACHINE LEARNING	Methods for predicting mental health status	2023	https://www.irjmets.com/uploadedfiles/paper/issue_5_may_2023/39973/final/fin_irjmets1684983014.pdf
Study of Early Risks of Depression by Analysing Social Media Posts	Methods for predicting mental health status	2023	https://journal.iimshillong.ac.in/doi/pdf/10.1177/0976030X221112529.pdf
Team-KEC@ LT-EDI: Detecting Signs of Depression from Social Media Text	Methods for predicting mental health status	2023	https://aclanthology.org/2023.ltedi-1.14/
TechSSN1 at LT-EDI-2023: Depression Detection and Classification using BERT Model for Social Media Texts	Methods for predicting mental health status	2023	https://aclanthology.org/2023.ltedi-1.22/
TechSSN4@ LT-EDI-2023: Depression Sign Detection in Social Media Postings using DistilBERT Model	Methods for predicting mental health status	2023	https://aclanthology.org/2023.ltedi-1.36/
TechWhiz@ LT-EDI-2023: Transformer Models to Detect Levels of Depression from Social Media Text	Methods for predicting mental health status	2023	https://aclanthology.org/2023.ltedi-1.30/
Temporal Tides of Emotional Resonance: A Novel Approach to Identify Mental Health on Social Media	Methods for predicting mental health status	2023	https://aclanthology.org/2023.socialnlp-1.1.pdf
The complex lived experience of schizophrenia diagnosis: A thematic analysis of online forum posts	Methods for predicting mental health status	2023	https://www.researchsquare.com/article/rs-3771456/latest
The Mavericks@ LT-EDI-2023: Detection of signs of Depression from social Media Texts using Navie Bayse approach	Methods for predicting mental health status	2023	https://aclanthology.org/2023.ltedi-1.37/
Their Post Tell theTruth: Detecting Social Media Users Mental Health Issues with Sentiment Analysis	Methods for predicting mental health status	2023	http://repository.president.ac.id/handle/123456789/11086
Topic modelling online depression forums: beyond narratives of self-objectification and self-blaming	Methods for predicting mental health status	2023	https://www.tandfonline.com/doi/abs/10.1080/09638237.2021.1979493?casa_token=vfVS5OyGsOEAAAAA:6GlfQRgHLbZ8Z83_PpRQiNOLoM5iW8VCv_rFNFTCJ1o3scjqXvlJBqzK9mv5UgxaV3ABmkatBrmCYc0
Towards Mental Health Analysis in Social Media for Low-resourced Languages	Methods for predicting mental health status	2023	https://dl.acm.org/doi/abs/10.1145/3638761
Twitter sentiment analysis for depression detection using machine learning algorithms	Methods for predicting mental health status	2023	https://www.taylorfrancis.com/chapters/edit/10.1201/9781003405573-54/twitter-sentiment-analysis-depression-detection-using-machine-learning-algorithms-rajvir-kaur-sarneet-kaur-syed-mufassir-yassen
Understanding Mental Health Issues in Different Subdomains of Social Networking Services: Computational Analysis of Text-Based Reddit Posts	Methods for predicting mental health status	2023	https://www.jmir.org/2023/1/e49074/
Unmasking Depression: Analyzing Disclosure Behavior on Social Media	Methods for predicting mental health status	2023	https://www.researchgate.net/profile/Jayashree-Jadhav-3/publication/377335139_Unmasking_Depression_Analyzing_Disclosure_Behavior_on_Social_Media/links/65a0d9a940ce1c5902d7ce83/Unmasking-Depression-Analyzing-Disclosure-Behavior-on-Social-Media.pdf
Utilizing ChatGPT generated data to retrieve depression symptoms from social media	Methods for predicting mental health status	2023	https://arxiv.org/abs/2307.02313
“What Do I Say? How Do I Say it?” Twitter as a Knowledge Dissemination Tool for Mental Health Research	Methods for predicting mental health status	2024	https://www.tandfonline.com/doi/abs/10.1080/10810730.2023.2278617?casa_token=FK9J8Qha27MAAAAA:gRiPFfIkTNLC4Ogkh0Qh0xkH1oJMVZurvAuofwac98rrarQM0v4pjRfjKo2fiMfwPIVDDJEUpQlCoZM
A platform for connecting social media data to domain-specific topics using large language models: an application to student mental health	Methods for predicting mental health status	2024	https://academic.oup.com/jamiaopen/article-abstract/7/1/ooae001/7577757
An ensemble approach to detect depression from social media platform: E-CLS	Methods for predicting mental health status	2024	https://idp.springer.com/authorize/casa?redirect_uri=https://link.springer.com/article/10.1007/s11042-023-17971-6&casa_token=xgDhJGqki1kAAAAA:Cf5TcHoRW4hBZNsVaWOUYRVDgr1OQdbqT6HWROyeQQSPgT5F98Gk601r3LsSFhKzZtfWnYzeSHLqdqfk_qg
Chinese MentalBERT: Domain-Adaptive Pre-training on Social Media for Chinese Mental Health Text Analysis	Methods for predicting mental health status	2024	https://arxiv.org/abs/2402.09151
Classification of Depression Expressions on Twitter Using Ensemble Learning with Word2Vec	Methods for predicting mental health status	2024	https://ejournal.unitomo.ac.id/index.php/inform/article/view/7559
Data Mining Approaches for Depression Detection on Social Media Twitter Dataset	Methods for predicting mental health status	2024	https://link.springer.com/chapter/10.1007/978-3-031-43490-7_15
Deep temporal modelling of clinical depression through social media text	Methods for predicting mental health status	2024	https://www.sciencedirect.com/science/article/pii/S2949719123000493
Depression Detection and Treating Using Social Media Post	Methods for predicting mental health status	2024	https://papers.ssrn.com/sol3/papers.cfm?abstract_id=4726149
Depression detection for twitter users using sentiment analysis in English and Arabic tweets	Methods for predicting mental health status	2024	https://www.sciencedirect.com/science/article/pii/S0933365723002300
Depression detection from social media text analysis using natural language processing techniques and hybrid deep learning model	Methods for predicting mental health status	2024	https://dl.acm.org/doi/abs/10.1145/3569580?casa_token=_HGTJ0szSTQAAAAA:vIjOkmZEB0HULzaFseet-ev7ec-oioOd7zwEEXIqWXFl1Gle-K8eyiolKssSkIR2wRBugQ69Zb2TcE0
Depression Detection of Users in Social Media X using IndoBERTweet	Methods for predicting mental health status	2024	https://jurnal.polgan.ac.id/index.php/sinkron/article/view/13354
Depression Detection of Users in Social-Media Twitter Using Decision Tree with Word2Vec	Methods for predicting mental health status	2024	https://ejournal.unitomo.ac.id/index.php/inform/article/view/7617
Depression Detection on Social Media: A Classification Framework and Research Challenges and Opportunities	Methods for predicting mental health status	2024	https://idp.springer.com/authorize/casa?redirect_uri=https://link.springer.com/article/10.1007/s41666-023-00152-3&casa_token=89IrTghaCtoAAAAA:iOKnMxJleemTcXPcl0nBccPRM7jumtFf-ggM9UHL2GicNtsJktWLTyfK9uuTBWt2RTO-saRRpvBnYoCkrSc
DEPRESSION DETECTION ON TWITTER USING GATED RECURRENT UNIT	Methods for predicting mental health status	2024	http://jutif.if.unsoed.ac.id/index.php/jurnal/article/view/1187
Detecting mental disorder on social media: a ChatGPT-augmented explainable approach	Methods for predicting mental health status	2024	https://arxiv.org/abs/2401.17477
Developing a social sensing index for monitoring place-oriented mental health issues using social media (twitter) data	Methods for predicting mental health status	2024	https://link.springer.com/article/10.1007/s44212-023-00033-5
Exploring Emerging Depression Symptomatology Through Social Media Text Mining: A Focus on Women's Mental Health	Methods for predicting mental health status	2024	https://www.igi-global.com/chapter/exploring-emerging-depression-symptomatology-through-social-media-text-mining/337761
Mental Health on Twitter in Turkey: Sentiment Analysis with Transformers	Methods for predicting mental health status	2024	https://link.springer.com/chapter/10.1007/978-3-031-46735-6_17
Mental Health Prediction Model on Social Media Data Using CNN-BiLSTM	Methods for predicting mental health status	2024	https://kinetik.umm.ac.id/index.php/kinetik/article/view/1849
Multi-Class Multi-Level Classification of Mental Health Disorders Based on Textual Data from Social Media	Methods for predicting mental health status	2024	https://e-journal.uum.edu.my/index.php/jict/article/view/19042
Predicting Depression From Social Media Users by Using Lexicons and Machine Learning Algorithms	Methods for predicting mental health status	2024	https://www.igi-global.com/chapter/predicting-depression-from-social-media-users-by-using-lexicons-and-machine-learning-algorithms/335192
Predictive Analytics in Mental Health Leveraging LLM Embeddings and Machine Learning Models for Social Media Analysis	Methods for predicting mental health status	2024	https://www.igi-global.com/article/predictive-analytics-in-mental-health-leveraging-llm-embeddings-and-machine-learning-models-for-social-media-analysis/338222
Prompt-based mental health screening from social media text	Methods for predicting mental health status	2024	https://arxiv.org/abs/2401.05912
Prompt-based mental health screening from social media text	Methods for predicting mental health status	2024	https://ui.adsabs.harvard.edu/abs/2024arXiv240105912R/abstract
Social Media Use is an Understated Social Determinant of Mental Health	Methods for predicting mental health status	2024	https://www.cambridge.org/core/services/aop-cambridge-core/content/view/A6BFA586CEE3405753ECD000E434D08E/S1041610224000371a.pdf/social_media_use_is_an_understated_social_determinant_of_mental_health.pdf
TAM-SenticNet: A Neuro-Symbolic AI approach for early depression detection via social media analysis	Methods for predicting mental health status	2024	https://www.sciencedirect.com/science/article/pii/S0045790623004950
WellXplain: Wellness concept extraction and classification in Reddit posts for mental health analysis	Methods for predicting mental health status	2024	https://www.sciencedirect.com/science/article/pii/S0950705123009784
Youth mental health help-seeking information needs and experiences: a thematic analysis of Reddit posts	Methods for predicting mental health status	2024	https://journals.sagepub.com/doi/abs/10.1177/0044118X221129642
Zero-shot Explainable Mental Health Analysis on Social Media by incorporating Mental Scales	Methods for predicting mental health status	2024	https://arxiv.org/abs/2402.10948
Social support in a wired world: use of online mental health forums in Norway	Ethical aspects of the data and analysis of mental health	2002	https://www.tandfonline.com/doi/abs/10.1080/08039480252803945?casa_token=CfNZzFy8EfsAAAAA:Vaxynrryd3p6X1piUKGadK2ceMSFPMqF_Iph7fA14MrvO1OGBG1QipJkGlsmw-MgTCTEnx-rDEBo-2Y
From netscape to twitter: fifteen years of mental health online	Ethical aspects of the data and analysis of mental health	2010	https://books.google.com/books?hl=en&lr=&id=wEQy6xtbcN0C&oi=fnd&pg=PA3&dq=(%22mental+health%22+OR+%22mental+illness%22+OR+%22mental+disorder%22+OR+%22psychiatric+disorder%22+OR+%22depression%22+OR+%22anxiety%22+OR+%22schizophrenia%22)+AND+(%22social+media%22+OR+%22forum%22+OR+%22forums%22+OR+%22facebook%22+OR+%22twitter%22+OR+%22reddit%22)&ots=7ki9EHE4aD&sig=f-Mr2O16kvEunxAmjXmGGv624Es
College Students' Preferences for Communication About Depression Disclosures on Facebook	Ethical aspects of the data and analysis of mental health	2013	https://www.jahonline.org/article/S1054-139X(12)00624-6/abstract
College students' responses to mental health status updates on Facebook	Ethical aspects of the data and analysis of mental health	2013	https://www.tandfonline.com/doi/abs/10.3109/01612840.2012.718044?casa_token=HlmRhxa2CXQAAAAA:rdjVC7v-_krjc5ByVIdGeir4Gqq5fwiBW3mzBnO539EBzQumghuJju30zK4EQ6cFk30rhhb9rUUELmk
Communication competence, social support, and depression among college students: A model of Facebook and face-to-face support network influence	Ethical aspects of the data and analysis of mental health	2013	https://www.tandfonline.com/doi/abs/10.1080/10810730.2012.688250?casa_token=VsONfOw2oaYAAAAA:oR5dDD8WcH1i6WFm1pafBkKrHDH-HI2NoQ8NanaDR4NVJsXkuU3PLyELndu-aPbYutclzt9hHI9y8d0
Depression: How Does Social Media Contribute?	Ethical aspects of the data and analysis of mental health	2013	http://www.old.nlcphs.org/interdisciplinaryprojects/wp-content/uploads/2013/08/NLCPs-Sophomore-Project-Essay-Sample-2-2012-2013.pdf
Facebook and youth: Depression and other health issues are the offshoots of over use of facebook	Ethical aspects of the data and analysis of mental health	2013	https://www.indianjournals.com/ijor.aspx?target=ijor:ajrssh&volume=3&issue=8&article=016
Facebook friends as mental health amateurs: A case study on the new age subculture	Ethical aspects of the data and analysis of mental health	2013	http://www.transpersonaljournal.com/pdf/vol5-issue2/Complete%20JTR,%202013,%20Vol.%205%20(2).pdf#page=76
Is Facebook creating “iDisorders”? The link between clinical symptoms of psychiatric disorders and technology use, attitudes and anxiety	Ethical aspects of the data and analysis of mental health	2013	https://www.sciencedirect.com/science/article/pii/S0747563212003172
Mental health practitioners' use and attitudes regarding the Internet and social media	Ethical aspects of the data and analysis of mental health	2013	https://journals.lww.com/practicalpsychiatry/Fulltext/2013/11000/Mental_Health_Practitioners__Use_and_Attitudes.3.aspx
On line forums: implications for mental health nurses	Ethical aspects of the data and analysis of mental health	2013	https://www.emerald.com/insight/content/doi/10.1108/JMHTEP-03-2012-0009/full/html?utm_campaign=Emerald_Health_PPV_Dec22_RoN
Role of social media in tackling challenges in mental health	Ethical aspects of the data and analysis of mental health	2013	https://dl.acm.org/doi/abs/10.1145/2509916.2509921?casa_token=xnnj2kBJ9MwAAAAA:jAaWqqeSjMjIneBWZb_BXsZqF258Xw0OudsaevWT4zdwgJDUfHIN6Y8yoPPWqVWRggsPu3Ft5gNo1VA
Cyberpsychology and Social Media: Online Social Support in Mental Health	Ethical aspects of the data and analysis of mental health	2014	https://www.taylorfrancis.com/chapters/edit/10.4324/9780203744611-8/cyberpsychology-social-media-kyriaki-giota-george-kleftaras
Depression, negative self-disclosure, and the response of others on Facebook	Ethical aspects of the data and analysis of mental health	2014	https://search.proquest.com/openview/c71bef578e0115c4e824605df8cb294e/1?pq-origsite=gscholar&cbl=18750
Exploring the effects of social media use on the mental health of young adults	Ethical aspects of the data and analysis of mental health	2014	https://search.ebscohost.com/login.aspx?direct=true&profile=ehost&scope=site&authtype=crawler&jrnl=00024112&AN=101021558&h=WQDRQGegRQzgJmDyUO7UTDNYNawSc0fj%2FZGcCjfSOmM5Vb7sIv%2BnwkUeGn7omUHh8Xagy4Cbx5Sc6f%2BoC8UAdA%3D%3D&crl=c
Investigation of social media on depression	Ethical aspects of the data and analysis of mental health	2014	https://ieeexplore.ieee.org/abstract/document/6936690/
Measuring up: Social comparisons on Facebook and contributions to self-esteem and mental health	Ethical aspects of the data and analysis of mental health	2014	https://deepblue.lib.umich.edu/handle/2027.42/107346
Mental health discourse on reddit: Self-disclosure, social support, and anonymity	Ethical aspects of the data and analysis of mental health	2014	https://ojs.aaai.org/index.php/ICWSM/article/view/14526
Social media impact on youth depression	Ethical aspects of the data and analysis of mental health	2014	https://www.academia.edu/download/66999625/SA5-19690138.pdf
Social media, help or hindrance: what role does social media play in young people's mental health?	Ethical aspects of the data and analysis of mental health	2014	https://hrcak.srce.hr/file/385813
The impact of social media in Sri Lanka: issues and challenges in mental health	Ethical aspects of the data and analysis of mental health	2014	https://pdfs.semanticscholar.org/c856/926181985d4b35e38a73e447aee67ffb8650.pdf
“It's Your Twitter, So You Can Just Say How You Feel”: How Adolescents With Depression and Their Parents Use Social Media	Ethical aspects of the data and analysis of mental health	2015	https://www.jahonline.org/article/S1054-139X(14)00474-1/abstract
Adaptive and maladaptive means of using facebook: a qualitative pilot study to inform suggestions for development of a future intervention for depression	Ethical aspects of the data and analysis of mental health	2015	https://www.ncbi.nlm.nih.gov/pmc/articles/PMC4643386/
Adaptive and maladaptive means of using Facebook: A qualitative pilot study to inform suggestions for development of a future intervention for depression	Ethical aspects of the data and analysis of mental health	2015	https://ldr.lafayette.edu/handle/10385/2535
Creating a therapeutic community in an adolescents' online support forum for depression	Ethical aspects of the data and analysis of mental health	2015	https://wiredspace.wits.ac.za/bitstreams/cb581ff1-cb5d-4799-84da-63808e210cc0/download
Face, Space, And Anxiety: An Ethnographic Study of the Kansas Historical Society's Social Media Usage	Ethical aspects of the data and analysis of mental health	2015	https://rave.ohiolink.edu/etdc/view?acc_num=case1428009790
Facebook and Health Information: Content Analysis of Groups Related to Schizophrenia	Ethical aspects of the data and analysis of mental health	2015	https://books.google.com/books?hl=en&lr=&id=ATkxCgAAQBAJ&oi=fnd&pg=PA255&dq=(%22mental+health%22+OR+%22mental+illness%22+OR+%22mental+disorder%22+OR+%22psychiatric+disorder%22+OR+%22depression%22+OR+%22anxiety%22+OR+%22schizophrenia%22)+AND+(%22social+media%22+OR+%22forum%22+OR+%22forums%22+OR+%22facebook%22+OR+%22twitter%22+OR+%22reddit%22)&ots=uZMbKeZhES&sig=1gstITtyaLhqrznnRyYAgFm6ACw
Facebook use, envy, and depression among college students: Is facebooking depressing?	Ethical aspects of the data and analysis of mental health	2015	https://www.sciencedirect.com/science/article/pii/S0747563214005767
Social comparison, envy, and depression on Facebook: A study looking at the effects of high comparison standards on depressed individuals	Ethical aspects of the data and analysis of mental health	2015	https://guilfordjournals.com/doi/abs/10.1521/jscp.2015.34.4.277
Too many 'friends,'too few 'likes'? Evolutionary psychology and 'Facebook depression'	Ethical aspects of the data and analysis of mental health	2015	https://journals.sagepub.com/doi/abs/10.1037/gpr0000030?casa_token=NpVegrXjdBMAAAAA:hZhGZwZdfZc3t8mJ0MsTHNV84U4EmAv6Y9lq6ZXnJxok0iIadS4vSojUL62MlzIHiLqHOMSuSoo411U
Using social media to address Asian immigrants' mental health needs: A systematic literature review	Ethical aspects of the data and analysis of mental health	2015	https://citeseerx.ist.psu.edu/document?repid=rep1&type=pdf&doi=0d86921dd477be426da2171c7e4963c9faa88077
Algorithms, social media and mental health	Ethical aspects of the data and analysis of mental health	2016	https://aran.library.nuigalway.ie/bitstream/handle/10379/6161/Felzmann_&_Kennedy_Algorithms_social_media_and_mental_health_2016.pdf?sequence=1
Association between social media use and depression among US young adults	Ethical aspects of the data and analysis of mental health	2016	https://onlinelibrary.wiley.com/doi/abs/10.1002/da.22466
Effectiveness of social media interventions for people with schizophrenia: a systematic review and meta-analysis	Ethical aspects of the data and analysis of mental health	2016	https://www.jmir.org/2016/4/e92/
Ethical issues in using Twitter for population-level depression monitoring: a qualitative study	Ethical aspects of the data and analysis of mental health	2016	https://bmcmedethics.biomedcentral.com/articles/10.1186/s12910-016-0105-5
How social media affects mental health: Individual and community perspectives	Ethical aspects of the data and analysis of mental health	2016	https://apha.confex.com/apha/144am/meetingapi.cgi/Session/48881?filename=144am_Session48881.html&template=Word
Influences social media has on body image, anxiety and self-esteem in young adults	Ethical aspects of the data and analysis of mental health	2016	https://esource.dbs.ie/handle/10788/3040
Social media, big data, and mental health: current advances and ethical implications	Ethical aspects of the data and analysis of mental health	2016	https://www.sciencedirect.com/science/article/pii/S2352250X16000063
The Effects of Social Media and Social Networking Site Usage on the Mental Health and Wellbeing of Adolescents	Ethical aspects of the data and analysis of mental health	2016	http://scholarsbank.uoregon.edu/xmlui/handle/1794/20296
The interplay between Facebook use, social comparison, envy, and depression	Ethical aspects of the data and analysis of mental health	2016	https://www.sciencedirect.com/science/article/pii/S2352250X15002535
The role of social media in schizophrenia: evaluating risks, benefits, and potential	Ethical aspects of the data and analysis of mental health	2016	https://www.ingentaconnect.com/content/wk/yco/2016/00000029/00000003/art00003
# WhyWeTweetMH: understanding why people use Twitter to discuss mental health problems	Ethical aspects of the data and analysis of mental health	2017	https://www.jmir.org/2017/4/e107/
A systematic review of the mental health outcomes associated with Facebook use	Ethical aspects of the data and analysis of mental health	2017	https://www.sciencedirect.com/science/article/pii/S0747563217304685
Do You “Like” Me?: Reassurance Seeking on Facebook and Depression	Ethical aspects of the data and analysis of mental health	2017	https://ir.lib.uwo.ca/etd/4697/
Effects of social media on mental health: A review	Ethical aspects of the data and analysis of mental health	2017	https://www.researchgate.net/profile/Shabir-Bhat/publication/323018957_Effects_of_Social_Media_on_Mental_Health_A_Review/links/5a7c9e97aca272341aeb7472/Effects-of-Social-Media-on-Mental-Health-A-Review.pdf
Exploring how social networking sites impact youth with anxiety: A qualitative study of Facebook stressors among adolescents with an anxiety disorder diagnosis	Ethical aspects of the data and analysis of mental health	2017	https://cyberpsychology.eu/article/view/8740
Facebook: Help or hindrance? A study of the relationship between Facebook uses, gratifications, and depression symptoms in the older adult population	Ethical aspects of the data and analysis of mental health	2017	https://search.proquest.com/openview/42ec577e14ad866aac1e3c04afe4ce3d/1?pq-origsite=gscholar&cbl=18750&casa_token=rBN6BSLO0TsAAAAA:XTu2J-nc7Xdmq6WrmjM04Vf1BU8qNRtnzzumDiX7ZWS6qll5mvjLOPHAA2p9O-DEdeiQQfeGh8A
Gender and cross-cultural differences in social media disclosures of mental illness	Ethical aspects of the data and analysis of mental health	2017	https://dl.acm.org/doi/abs/10.1145/2998181.2998220?casa_token=EJrZrCqeQH8AAAAA:9UciT8go8a037gZGcayC2TkrQohBvOuSX7SO3jDNvYkP3FeTASi2rlCBoinH8cpzkIIW22fjemWmgPA
Having fun on Facebook?: Mothers' enjoyment as a moderator of mental health and Facebook use	Ethical aspects of the data and analysis of mental health	2017	https://www.tandfonline.com/doi/abs/10.1080/10410236.2016.1196513?casa_token=kvVKb_DokcwAAAAA:IH3U5DMJD9o9tmZnv3eReun-5_chcIqp2FlKBhKDD55do0eV-CGodBhLFNp2DVdrKwdBTsYXwSkRCgQ
How could students' use of social media be affecting their mental health	Ethical aspects of the data and analysis of mental health	2017	https://www.edcan.ca/articles/students-use-social-media-affecting-mental-health/
How Machine Learning and Social Media Are Expanding Access to Mental Health	Ethical aspects of the data and analysis of mental health	2017	https://heinonline.org/hol-cgi-bin/get_pdf.cgi?handle=hein.journals/gtltr2&section=11&casa_token=NBQZQhBnOuIAAAAA:wSfgD4UTcAD7EUm0VLur_6aGveBt9h4kNUsToTjVqjqcv1uMeTRkaugU3Okgqnpbs8MztAr2VA
Investigating patient attitudes towards the use of social media data to augment depression diagnosis and treatment: a qualitative study	Ethical aspects of the data and analysis of mental health	2017	https://aclanthology.org/W17-3105/
Is Social Media Hurting Your Mental Health?	Ethical aspects of the data and analysis of mental health	2017	https://www.uvm.edu/sites/default/files/Office-of-the-President/lectureseries/UMLC_Zeltzerman_Parnell.pdf
Is there any 'Facebook Depression'? Exploring the moderating roles of neuroticism, Facebook social comparison and envy	Ethical aspects of the data and analysis of mental health	2017	https://www.sciencedirect.com/science/article/pii/S0191886917304816
Quantifying and understanding gender and cross-cultural differences in mental health expression via social media	Ethical aspects of the data and analysis of mental health	2017	https://data2x.org/wp-content/uploads/2019/09/Quantifying-and-Understanding-Gender-and-Cross-Cultural-Differences-in-Mental-Health-Expression-via-Social-Media.pdf
Reasons for using schizophrenia Internet forums in Croatia	Ethical aspects of the data and analysis of mental health	2017	https://www.cambridge.org/core/journals/european-psychiatry/article/reasons-for-using-schizophrenia-internet-forums-in-croatia/E1E8CD0691B91DCF9FBE3C684B75F696
Researching mental health disorders in the era of social media: systematic review	Ethical aspects of the data and analysis of mental health	2017	https://www.jmir.org/2017/6/e228/
Social media and e-mental health	Ethical aspects of the data and analysis of mental health	2017	https://www.cambridge.org/core/journals/european-psychiatry/article/social-media-and-emental-health/D23875C3CE3212A684B75B8E720A292E
Social media use and its connection to gender, self-esteem and anxiety	Ethical aspects of the data and analysis of mental health	2017	https://skemman.is/handle/1946/28351
The Impact of Online Life Satisfaction and Offline Anxiety on Social Media Engagement	Ethical aspects of the data and analysis of mental health	2017	https://aisel.aisnet.org/amcis2017/SocialComputing/Presentations/8/
The Relationship Between Social Media Use and Negative Mental Health Outcomes	Ethical aspects of the data and analysis of mental health	2017	https://www.csuohio.edu/sites/default/files/20%20B.pdf
The stress-buffering effect of self-disclosure on Facebook: An examination of stressful life events, social support, and mental health among college students	Ethical aspects of the data and analysis of mental health	2017	https://www.sciencedirect.com/science/article/pii/S0747563217303643
Tweeting about mental health: big data text analysis of twitter for public policy	Ethical aspects of the data and analysis of mental health	2017	https://search.proquest.com/openview/e603cc7aeca5447cf4493e489319bb36/1?pq-origsite=gscholar&cbl=18750&casa_token=iqj9vyqhU6cAAAAA:knnL5xl2IjwHiLD8QooKIpOXpMc_M0RrmMsprZVm3Eq6etNloAEXaF7IkxaWRhw4YSE7_TgRzNg
A qualitative analysis of an online forum to understand how young people use this platform for mental health support.	Ethical aspects of the data and analysis of mental health	2018	https://research.manchester.ac.uk/en/publications/a-qualitative-analysis-of-an-online-forum-to-understand-how-young
Association between usage of social media and depression among young adults	Ethical aspects of the data and analysis of mental health	2018	https://readersinsight.net/jmi/article/download/115/161
Depression as a predictor of Facebook surveillance and envy	Ethical aspects of the data and analysis of mental health	2018	https://econtent.hogrefe.com/doi/full/10.1027/1864-1105/a000247
Effects of social media on depression anxiety and stress	Ethical aspects of the data and analysis of mental health	2018	https://esource.dbs.ie/handle/10788/3481
Examining thematic similarity, difference, and membership in three online mental health communities from Reddit: a text mining and visualization approach	Ethical aspects of the data and analysis of mental health	2018	https://www.sciencedirect.com/science/article/pii/S0747563217305186
Facebook false self-presentation behaviors and negative mental health	Ethical aspects of the data and analysis of mental health	2018	https://www.liebertpub.com/doi/abs/10.1089/cyber.2016.0647
Facebook for supporting a lifestyle intervention for people with major depressive disorder, bipolar disorder, and schizophrenia: an exploratory study	Ethical aspects of the data and analysis of mental health	2018	https://idp.springer.com/authorize/casa?redirect_uri=https://link.springer.com/article/10.1007/s11126-017-9512-0&casa_token=eUtnzNeGBGsAAAAA:ji1ZCVh1fbR0z_Q7yk63Ggr7er6ETm8il5MhtxN3egw-xZYPmlZLlD3t0BCGko6Pc3trLAkzUd6-KJtmBJk
From Mass to Social Media: Governing Mental Health and Depression in the Digital Age	Ethical aspects of the data and analysis of mental health	2018	https://www.redalyc.org/journal/5138/513853876021/513853876021.pdf
INDIVIDUALS WITH MODERATELY SEVERE DEPRESSION FIND SLIGHTLY-MODERATED ONLINE DEPRESSION FORUM THE MOST USEFUL	Ethical aspects of the data and analysis of mental health	2018	https://gs.elaba.lt/object/elaba:28698218/28698218.pdf#page=296
Is social media bad for mental health and wellbeing? Exploring the perspectives of adolescents	Ethical aspects of the data and analysis of mental health	2018	https://journals.sagepub.com/doi/abs/10.1177/1359104518775154?casa_token=82ks-bCLwdwAAAAA:XxzA_Ntv1I6kCjCWXWisoHtJsD3-4DBTkXdBkB1s7Nm1_SBlobAJaHFyws2CNHGieoDGnVgKuEzr-zk&casa_token=L8AQxJnnmzQAAAAA:7zOYBRpa_VM4Be8e2CbGlLg4Wd4WU1UPtN1ih5BWrQVhrw-MLNS-AXNgnjmxTaILVknSm_o38MtwAaA
Online social media fatigue and psychological wellbeing—A study of compulsive use, fear of missing out, fatigue, anxiety and depression	Ethical aspects of the data and analysis of mental health	2018	https://www.sciencedirect.com/science/article/pii/S0268401217310629
Online social networks in health care: a study of mental disorders on Reddit	Ethical aspects of the data and analysis of mental health	2018	https://ieeexplore.ieee.org/abstract/document/8609647/?casa_token=XbzVhvZnWRgAAAAA:iFe-3X2PxjjZtBvX-6mRBbGUYqQUwaFF9sMfJT9EyQ-0gdKNq5PyHtvp2l0V2ds-AaqpmUKdTq0
Revolutionizing mental health with social media	Ethical aspects of the data and analysis of mental health	2018	https://academic.oup.com/edited-volume/34286/chapter/290657225?searchresult=1&itm_content=Oxford_Academic_Books_0&itm_campaign=Oxford_Academic_Books&itm_source=trendmd-widget&itm_medium=sidebar
Self-disclosure in social media: A content analysis of how people express anxiety disorder on Instagram	Ethical aspects of the data and analysis of mental health	2018	https://search.proquest.com/openview/86abb454769759003d0bccbda3c11db7/1?pq-origsite=gscholar&cbl=18750
Social media and mental health	Ethical aspects of the data and analysis of mental health	2018	https://www.magonlinelibrary.com/doi/pdf/10.12968/cypn.2018.11.16
Social media and mental health: A topological approach	Ethical aspects of the data and analysis of mental health	2018	https://www.taylorfrancis.com/chapters/edit/10.4324/9781315620312-13/social-media-mental-health-lewis-goodings-ian-tucker
Social Media And Mental Health: Parliamentary Inquiry Written Evidence Horizon Digital Economy Research	Ethical aspects of the data and analysis of mental health	2018	https://nottingham-repository.worktribe.com/index.php/output/2105060/social-media-and-mental-health-parliamentary-inquiry-written-evidence-horizon-digital-economy-research
SOCIAL MEDIA USE AND ITS RELATIONSHIP WITH ANXIETY AND DEPRESSION	Ethical aspects of the data and analysis of mental health	2018	https://www.ferrum.edu/wp-content/uploads/2019/11/Reddick_Social-Media-Use.pdf
Social media use and mental health among young adults	Ethical aspects of the data and analysis of mental health	2018	https://idp.springer.com/authorize/casa?redirect_uri=https://link.springer.com/article/10.1007/s11126-017-9535-6&casa_token=oRgu3SMdigwAAAAA:_sNfhsLer-iP8oki2TmqFKwjz6THuUu62Td2sILK7FT2bQMbUJ2RZRWxfpGBHXXj-nXLkZZ9SqL_IcbMo5k
Social Media Users' Anxiety and Diving Behaviors and Their Relationship with Information Privacy Concerns	Ethical aspects of the data and analysis of mental health	2018	http://qbzl.ruc.edu.cn/EN/article/downloadArticleFile.do?attachType=PDF&id=1217
The Intersection of Social Media, Mental Illness, and Responsible Use	Ethical aspects of the data and analysis of mental health	2018	https://search.proquest.com/openview/631477975a0025857f4bbb60cd834231/1?pq-origsite=gscholar&cbl=35532
A Study about Depression Identification via Social Media	Ethical aspects of the data and analysis of mental health	2019	https://aisel.aisnet.org/amcis2019/treo/treos/67/
Examining associations between social media use, depression, global health, and sleep disturbance among emerging adults	Ethical aspects of the data and analysis of mental health	2019	https://sciendo.com/article/10.2478/rem-2019-0022
Exploring opportunities to support mental health care using social media: A survey of social media users with mental illness	Ethical aspects of the data and analysis of mental health	2019	https://onlinelibrary.wiley.com/doi/abs/10.1111/eip.12496?casa_token=WP67Zoe0b4gAAAAA:gli0sLTd2Uu9KPpHQ7_nWbztileVflnrLYnY9wJP5hh9gSRCbxFVvu3IJ5_2IiegHZ0BH1HWG4gFcfun9w
Facebook usage and mental health: An empirical study of role of non-directional social comparisons in the UK	Ethical aspects of the data and analysis of mental health	2019	https://www.sciencedirect.com/science/article/pii/S0268401218309113
Risks to privacy with use of social media: understanding the views of social media users with serious mental illness	Ethical aspects of the data and analysis of mental health	2019	https://ps.psychiatryonline.org/doi/abs/10.1176/appi.ps.201800520
Social media and anxiety-A survey	Ethical aspects of the data and analysis of mental health	2019	https://search.ebscohost.com/login.aspx?direct=true&profile=ehost&scope=site&authtype=crawler&jrnl=09757619&AN=138949534&h=RGuJySUvKZcpTjhlb4ndQSkNgnfqbHnoOVFmGkntZKnn7X4WMkmCbKu86dXdO4KYU1Z3nrscRBACezIyMcT2TA%3D%3D&crl=c
Social media and mental health challenges	Ethical aspects of the data and analysis of mental health	2019	https://www.ncbi.nlm.nih.gov/pmc/articles/PMC7660000/
Who is the" human" in human-centered machine learning: The case of predicting mental health from social media	Ethical aspects of the data and analysis of mental health	2019	https://dl.acm.org/doi/abs/10.1145/3359249
Ethics and privacy in social media research for mental health	Ethical aspects of the data and analysis of mental health	2020	https://idp.springer.com/authorize/casa?redirect_uri=https://link.springer.com/article/10.1007/s11920-020-01205-9&casa_token=Wd_qDNxoQdwAAAAA:OsWNDAPRqlBSOUYv2nfZT2SJvY0BWId1ur_bYOphmrRc9ggzee-BFiNVTzneyer1OqCL1-AjL6uidqtbP5c
Mental Health Professionals and the Use of Social Media: Navigating Ethical Challenges.	Ethical aspects of the data and analysis of mental health	2020	https://www.jswve.org/wp-content/uploads/2020/12/10-017-200-JSWVE-2020.pdf#page=69
Methods in predictive techniques for mental health status on social media: a critical review	Ethical aspects of the data and analysis of mental health	2020	https://www.nature.com/articles/s41746-020-0233-7
On the state of social media data for mental health research	Ethical aspects of the data and analysis of mental health	2020	https://arxiv.org/abs/2011.05233
Privacy considerations when predicting mental health using social media	Ethical aspects of the data and analysis of mental health	2020	https://asistdl.onlinelibrary.wiley.com/doi/abs/10.1002/pra2.244?casa_token=VoJ5HVKaRBMAAAAA:Jg4x4OSRZz_5qoSlXxeXw8dQduMoKpEwGYkeiK7NKU3s8_hhDU1uM1ArBw0Jc7_naCwEm3zW5p5JwpEXOQ
The relationships between depression and anxiety disorder and online social media for healthcare	Ethical aspects of the data and analysis of mental health	2020	https://www.ingentaconnect.com/content/png/ajhb/2020/00000044/00000004/art00004
“Do you know how much i suffer?”: how young people negotiate the tellability of their mental health disruption in anonymous distress narratives on social media	Ethical aspects of the data and analysis of mental health	2021	https://www.tandfonline.com/doi/abs/10.1080/10410236.2020.1775447?casa_token=7BToh1smJREAAAAA:2v5x221pt9cYilMsMipE2E_j8qId1L4aJCpbhXStq_IBQeXd80Hg18oizLbFHDw1EXxV5h9_yAXC6NE
A new type of'Greenwashing'? Social media companies predicting depression and other mental illnesses	Ethical aspects of the data and analysis of mental health	2021	https://www.tandfonline.com/doi/full/10.1080/15265161.2021.1926583?casa_token=MD_RJkpxU9QAAAAA:EbxMfPZdWPU_Cph5iwwrSoSxDQ5CYNPBUgPzbzyC0Q_eG8e5ufgfHR27TlDe7w-AFifuhAX1LFY2m_Y&casa_token=FxqwFz2xBbEAAAAA:QFP85IDuBA7x0cJvltPkLXySKw8vX-LOjyF2yhS7ag2TGrooX0NvfjOPfORhzIhV5OjTn1P7cXATFYM
A systematic review of the validity of screening depression through Facebook, Twitter, Instagram, and Snapchat	Ethical aspects of the data and analysis of mental health	2021	https://www.sciencedirect.com/science/article/pii/S016503272100135X
Acceptability of using social media content in mental health research: A reflection. Comment on “Twitter Users' Views on Mental Health Crisis Resolution …	Ethical aspects of the data and analysis of mental health	2021	https://mental.jmir.org/2021/8/e32475
An investigation of the information provided to the parents of young people with mental health needs on an internet forum	Ethical aspects of the data and analysis of mental health	2021	https://www.sciencedirect.com/science/article/pii/S2214782920301196
Artificial intelligence applications in social media for depression screening: A systematic review protocol for content validity processes	Ethical aspects of the data and analysis of mental health	2021	https://journals.plos.org/plosone/article?id=10.1371/journal.pone.0259499
Artificial intelligence, social media and depression. A new concept of health-related digital autonomy	Ethical aspects of the data and analysis of mental health	2021	https://www.tandfonline.com/doi/abs/10.1080/15265161.2020.1863515?casa_token=iAJAHKT7XawAAAAA:uGQUIDNqpz5dGqRxdUd6Wc4bkFD6yQnxL1kr5QZvR1jX8RkIt8I2VVicRMb5w6siRJEwctZm1eAUEyg
Computer-mediated communication, social media, and mental health: A conceptual and empirical meta-review	Ethical aspects of the data and analysis of mental health	2021	https://journals.sagepub.com/doi/abs/10.1177/0093650220958224?casa_token=2FyhqN_ZUQ0AAAAA:0w1MQ7vVaWEfJeBQ2nyRTY7v4NCuFt8USEMcsm91zFqu2iFoeM_y7F0D25uQ29Q0AxvTASzEC60niU0
Conceptualizing depression in social media for the eventual protection of users against potential privacy invasions	Ethical aspects of the data and analysis of mental health	2021	https://theses.ubn.ru.nl/handle/123456789/15739
Does usage of online social media help users with depressed symptoms improve their mental health? Empirical evidence from an online depression …	Ethical aspects of the data and analysis of mental health	2021	https://www.frontiersin.org/articles/10.3389/fpubh.2020.581088/full
Gender and racial fairness in depression research using social media	Ethical aspects of the data and analysis of mental health	2021	https://arxiv.org/abs/2103.10550
Harnessing social media in mental health practice in Kenya: a community case study report	Ethical aspects of the data and analysis of mental health	2021	https://www.ajol.info/index.php/pamj/article/view/219192
How to responsibly predict depression diagnoses using social media	Ethical aspects of the data and analysis of mental health	2021	https://policycommons.net/artifacts/4144915/how-to-responsibly-predict-depression-diagnoses-using-social-media/4953597/
Reactions to depression disclosure on Facebook: Evaluating the effects of self-presentation style and peer comments.	Ethical aspects of the data and analysis of mental health	2021	https://psycnet.apa.org/record/2021-42650-001
Roles of social media and counselling support in reducing anxiety among Malaysian during Covid-19 pandemic	Ethical aspects of the data and analysis of mental health	2021	https://www.sciencedirect.com/science/article/pii/S2212420921004179
Social media and mental health: what we know	Ethical aspects of the data and analysis of mental health	2021	https://escholarship.mcgill.ca/concern/articles/9w0327875
Social media derived biomarkers of mental health: opportunities, pitfalls, and the next frontier	Ethical aspects of the data and analysis of mental health	2021	https://dl.acm.org/doi/abs/10.1145/3469266.3471435
Social media exposure and college students' mental health during the outbreak of CoViD-19: the mediating role of rumination and the moderating role of mindfulness	Ethical aspects of the data and analysis of mental health	2021	https://www.liebertpub.com/doi/abs/10.1089/cyber.2020.0387
The role of social media in the advent of COVID-19 pandemic: crisis management, mental health challenges and implications	Ethical aspects of the data and analysis of mental health	2021	https://www.tandfonline.com/doi/abs/10.2147/RMHP.S284313
Towards employing social media for studying mental health	Ethical aspects of the data and analysis of mental health	2021	https://krex.k-state.edu/handle/2097/41001
Towards Understanding the Role of Gender in Deploying Social Media-Based Mental Health Surveillance Models	Ethical aspects of the data and analysis of mental health	2021	https://aclanthology.org/2021.clpsych-1.23/
Twitter users' views on mental health crisis resolution team care compared with stakeholder interviews and focus groups: Qualitative analysis	Ethical aspects of the data and analysis of mental health	2021	https://mental.jmir.org/2021/6/e25742
Understanding the Role of Social Media–Based Mental Health Support Among College Students: Survey and Semistructured Interviews	Ethical aspects of the data and analysis of mental health	2021	https://mental.jmir.org/2021/7/e24512
“Mental health” as defined by Twitter: Frames, emotions, stigma	Ethical aspects of the data and analysis of mental health	2022	https://www.tandfonline.com/doi/abs/10.1080/10410236.2020.1862396
An overview of social media and mental health	Ethical aspects of the data and analysis of mental health	2022	https://www.taylorfrancis.com/chapters/edit/10.4324/9781003171270-10/overview-social-media-mental-health-sarah-coyne-emily-schvaneveldt-jane-shawcroft
Consumer perceptions of telehealth for mental health or substance abuse: a Twitter-based topic modeling analysis	Ethical aspects of the data and analysis of mental health	2022	https://academic.oup.com/jamiaopen/article-abstract/5/2/ooac028/6574721
Employing Social Media to Improve Mental Health: Pitfalls, Lessons Learned, and the Next Frontier	Ethical aspects of the data and analysis of mental health	2022	https://dl.acm.org/doi/abs/10.1145/3490099.3519389
Online representations of anxiety amongst adolescent users on Reddit: a qualitative Internet-mediated study protocol	Ethical aspects of the data and analysis of mental health	2022	https://epublications.vu.lt/object/elaba:140946691/140946691.pdf
Social media and schizophrenia: An update on clinical applications	Ethical aspects of the data and analysis of mental health	2022	https://www.wjgnet.com/2220-3206/full/v12/i7/897.htm
The Helpfulness of Web-Based Mental Health and Well-being Forums for Providing Peer Support for Young People: Cross-sectional Exploration	Ethical aspects of the data and analysis of mental health	2022	https://formative.jmir.org/2022/9/e36432
The Problem of Semantic Shift in Longitudinal Monitoring of Social Media: A Case Study on Mental Health During the COVID-19 Pandemic	Ethical aspects of the data and analysis of mental health	2022	https://dl.acm.org/doi/abs/10.1145/3501247.3531566?casa_token=L54c0nvMP0sAAAAA:Mnw27qZhO88xpow9a0l3-1tI-hlVPwhRcl8u1cUHI64zqhONPi-eH3en8j0bE7K4uB-nCwYIe1YRARc
An Investigation of Data Requirements for the Detection of Depression from Social Media Posts	Ethical aspects of the data and analysis of mental health	2023	https://www.ingentaconnect.com/content/ben/eng/2023/00000017/00000003/art00007
Explainability, Interpretability, Depression detection, Social Media	Ethical aspects of the data and analysis of mental health	2023	https://arxiv.org/abs/2310.13664
Exploring the Evolution of Social Media in Mental Health Interventions: A Mapping Review	Ethical aspects of the data and analysis of mental health	2023	https://www.thieme-connect.com/products/ejournals/html/10.1055/s-0043-1768730
Facebook-Based Mental Health Discourse in Bangladesh: Self-Disclosure, Social Support, Consultation	Ethical aspects of the data and analysis of mental health	2023	https://www.taylorfrancis.com/chapters/edit/10.4324/9781003328896-5/facebook-based-mental-health-discourse-bangladesh-simu-dey-josh-averbeck
Fair and explainable depression detection in social media	Ethical aspects of the data and analysis of mental health	2023	https://www.sciencedirect.com/science/article/pii/S0306457322002692
Linking Social Media Data and Clinical Methods to Detect Depression Using Artificial Intelligence: A Review	Ethical aspects of the data and analysis of mental health	2023	https://link.springer.com/chapter/10.1007/978-981-19-6634-7_30
The Role of Social Media as a Resource for Mental Health Care	Ethical aspects of the data and analysis of mental health	2023	https://www.mdpi.com/2254-9625/13/6/78
Utilizing health-related text on social media for depression research: themes and methods	Ethical aspects of the data and analysis of mental health	2023	https://www.emerald.com/insight/content/doi/10.1108/LHT-02-2023-0076/full/html?casa_token=9ySpan_StIUAAAAA:z_p7dH_YeSupBGOqHOMDg0AyXvAjGnLixkOL31hE-Oh6OQr8f2mL0tTvFTB3BI0CFnbGLhmnL1TAteKh-vQUZgicueHG3AUu17JsT9moqpzEvlrYYc_zFA

## Sheet: Articles (Sift 2)
Article	Topic	Year	Citations†	Notes	Link	† according to Google Scholar as of 4th March 2024
Predicting depression via social media	Datasets on social media and mental health	2013	2081	Seminal	http://ojs.aaai.org/index.php/ICWSM/article/view/14432
Quantifying mental health signals in Twitter	Datasets on social media and mental health	2014	778	Seminal	https://aclanthology.org/W14-3207.pdf
CLPsych 2015 shared task: Depression and PTSD on Twitter	Datasets on social media and mental health	2015	385	Cites "Quantifying mental health signals in Twitter"	https://aclanthology.org/W15-1204.pdf
From ADHD to SAD: Analyzing the language of mental health on Twitter through self-reported diagnoses	Datasets on social media and mental health	2015	370	Cites "Quantifying mental health signals in Twitter"	https://aclanthology.org/W15-1201.pdf
Identifying depression on Twitter	Datasets on social media and mental health	2016	162	Cites "Quantifying mental health signals in Twitter"	https://arxiv.org/abs/1607.07384
Subconscious Crowdsourcing: A feasible data collection mechanism for mental disorder detection on social media	Datasets on social media and mental health	2016	35	Not about depression, anxiety, or schizophrenia	https://ieeexplore.ieee.org/abstract/document/7752261/
Depression and self-harm risk assessment in online forums	Datasets on social media and mental health	2017	310	Seminal	https://arxiv.org/abs/1709.01848
Multi-Task Learning for Mental Health using Social Media Text	Datasets on social media and mental health	2017	130	Cites "From ADHD to SAD: Analyzing the language of mental health on Twitter through self-reported diagnoses" and "CLPsych 2015 shared task: Depression and PTSD on Twitter"	https://arxiv.org/abs/1712.03538
A large-scale social media corpus for the detection of youth depression (project note)	Datasets on social media and mental health	2018	15	Concerns Arabic, not English	https://www.sciencedirect.com/science/article/pii/S1877050918321872
Making a case for social media corpus for detecting depression	Datasets on social media and mental health	2019	12		https://arxiv.org/abs/1902.00702
Mental health surveillance over social media with digital cohorts	Datasets on social media and mental health	2019	33		https://aclanthology.org/W19-3013/
A dataset for research on depression in social media	Datasets on social media and mental health	2020	14		https://dl.acm.org/doi/abs/10.1145/3340631.3394879?casa_token=lWhYTyj6OJMAAAAA:ArmfH_vhpC85U-UIWTT9WbzbOD8ntTO3KhALwfkeXNj4x_ArDBwNxqjdWn3LWoxYAKAAxGJ_SBjOpvo
A dataset for research on modelling depression severity in online forum data	Datasets on social media and mental health	2021	2		https://aclanthology.org/2021.ranlp-srw.20/
SetembroBR: a social media corpus for depression and anxiety disorder prediction	Datasets on social media and mental health	2023	4		https://idp.springer.com/authorize/casa?redirect_uri=https://link.springer.com/article/10.1007/s10579-022-09633-0&casa_token=nJ4iIBRSqlQAAAAA:QFMsCMI2q8Ioj6CB3Y1Zk7F22iHPkaXMV0WXP-mtukMQWdih3h9l6SCA4Mrbcvk92mO-ge5QXT7l8TlD2S0
SMHD-GER: A Large-Scale Benchmark Dataset for Automatic Mental Health Detection from Social Media in German	Datasets on social media and mental health	2023	1		https://aclanthology.org/2023.findings-eacl.113/
Explicit and implicit information needs of people with depression: a qualitative investigation of problems reported on an online depression support forum	Methods for predicting mental health status	2011	133		https://bmcpsychiatry.biomedcentral.com/articles/10.1186/1471-244X-11-88
A pilot evaluation of associations between displayed depression references on Facebook and self-reported depression using a clinical scale	Methods for predicting mental health status	2012	152	Use of PHQ-9	https://link.springer.com/article/10.1007/s11414-011-9258-7
Exploring depression symptom references on Facebook among college freshmen: a mixed methods approach	Methods for predicting mental health status	2013	23	Mixed methods approach using surveys and interviews	https://www.scirp.org/html/35430.html
Social media as a measurement tool of depression in populations	Methods for predicting mental health status	2013	605	Seminal	https://dl.acm.org/doi/abs/10.1145/2464464.2464480?casa_token=ISo5ztRBgwkAAAAA:d2agzH6qn9hflCOpI5vS2zeuWAjdNj5PLbpPLyRKcAAPE5rRQTTSnB8SHYonJQbYhzmSOBtDGhML1Jc
Beyond LDA: exploring supervised topic modeling for depression-related language in Twitter	Methods for predicting mental health status	2015	258	Seminal	https://aclanthology.org/W15-1212.pdf
Can clinical use of Social Media improve quality of care in mental Health? A Health Technology Assessment approach in an Italian mental health service	Methods for predicting mental health status	2015	7		https://hrcak.srce.hr/file/384052
Detecting and characterizing mental health related self-disclosure in social media	Methods for predicting mental health status	2015	177	Classifying self-disclosure statements	https://dl.acm.org/doi/abs/10.1145/2702613.2732733?casa_token=EjHS9MdroB0AAAAA:n-nhvcQu7SHj6QLDEUwQYAlV8yY5uvSzoVn5T3Ja3QEkJScEkTjGK76bgtV-6JZrv__8Ja8dWOn4E8w
GIS analysis of depression among Twitter users	Methods for predicting mental health status	2015	102		https://www.sciencedirect.com/science/article/pii/S0143622814002537
Mining Twitter data to improve detection of schizophrenia	Methods for predicting mental health status	2015	61		https://www.ncbi.nlm.nih.gov/pmc/articles/PMC4525233/
Quantifying the language of schizophrenia in social media	Methods for predicting mental health status	2015	202	Seminal	https://aclanthology.org/W15-1202.pdf
Recognizing depression from twitter activity	Methods for predicting mental health status	2015	387	Seminal	https://dl.acm.org/doi/abs/10.1145/2702123.2702280?casa_token=TKxudgl3NTYAAAAA:FPYf9FJO44H1ioS1bsACq5uSxW-kIQtiBQ34I8c1ZxDi_PVEI0eiy1Tj2baUi7q0SC-1EiDrnI-R2nU
Screening internet forum participants for depression symptoms by assembling and enhancing multiple NLP methods	Methods for predicting mental health status	2015	94	Examines free text	https://www.sciencedirect.com/science/article/pii/S0169260715000620
Screening Twitter users for depression and PTSD with lexical decision lists	Methods for predicting mental health status	2015	84		https://aclanthology.org/W15-1206.pdf
Social media, big data, and public health informatics: Ruminating behavior of depression revealed through twitter	Methods for predicting mental health status	2015	87		https://ieeexplore.ieee.org/abstract/document/7070166/?casa_token=sMBH9IxyDAYAAAAA:B_-nHzZoWelF3iJ4Jh0I9Tnz_BucXwuBZUM2TJSw5yo9lvf-Vev_eHojfw0Ptf5hEHVrjS1Le3I
MIDAS: Mental illness detection and analysis via social media	Methods for predicting mental health status	2016	68		https://ieeexplore.ieee.org/abstract/document/7752434/
A collaborative approach to identifying social media markers of schizophrenia by employing machine learning and clinical appraisals	Methods for predicting mental health status	2017	125	Schizophrenia	https://www.jmir.org/2017/8/e289/'%20+%20match%20+%20'
Characterizing awareness of schizophrenia among Facebook users by leveraging Facebook advertisement estimates	Methods for predicting mental health status	2017	50		https://www.jmir.org/2017/5/e156/
Detecting depression and mental illness on social media: an integrative review	Methods for predicting mental health status	2017	634	Seminal	https://www.sciencedirect.com/science/article/pii/S2352154617300384
Emotional and linguistic cues of depression from social media	Methods for predicting mental health status	2017	62		https://dl.acm.org/doi/abs/10.1145/3079452.3079465
Forecasting the onset and course of mental illness with Twitter data	Methods for predicting mental health status	2017	382	Seminal	https://www.nature.com/articles/s41598-017-12961-9
Linguistic markers indicating therapeutic outcomes of social media disclosures of schizophrenia	Methods for predicting mental health status	2017	89		https://dl.acm.org/doi/abs/10.1145/3134678?casa_token=q5aDEqCoRFMAAAAA:Y8MVFX85WDtoHyBfhy_IuNDpCjhPRKVo98DJYVnujWi7Cue-aK3XKGuK2aJcQ_fPIQ5Eoprl0Rkz0AE
Modeling and understanding visual attributes of mental health disclosures in social media	Methods for predicting mental health status	2017	131	Computer vision	https://dl.acm.org/doi/abs/10.1145/3025453.3025932
Multitask learning for mental health conditions with limited social media data	Methods for predicting mental health status	2017	154		https://iris.unibocconi.it/bitstream/11565/4006473/2/E17-1015v2.pdf
Quantifying and understanding gender and cross-cultural differences in mental health expression via social media	Methods for predicting mental health status	2017	5		https://data2x.org/wp-content/uploads/2019/09/Quantifying-and-Understanding-Gender-and-Cross-Cultural-Differences-in-Mental-Health-Expression-via-Social-Media.pdf
Teen depression groups on Facebook: a content analysis	Methods for predicting mental health status	2017	48		https://journals.sagepub.com/doi/abs/10.1177/0743558416673717?casa_token=Css7wY-kMWUAAAAA:dzrywWnVezABJxEt70dtlmqfg3DDUYxjFNHNtKoU6cGbsQDofZ5IDuwq_-rabSY3dslOH_OA0Tf0Pj4&casa_token=bPUioCtHcdEAAAAA:X_RX0k_TFGY4W8iv-xiZgEPa8g-8f94sDK5SAK4jQJbyBbSbIO66nw87byqsC5NiYYNSZj4lNr8Xjvc
Towards suicide prevention: early detection of depression on social media	Methods for predicting mental health status	2017	55	Preemptive detection	https://link.springer.com/chapter/10.1007/978-3-319-70284-1_34
Unfolding the notes from the walls: Adolescents' depression manifestations on Facebook	Methods for predicting mental health status	2017	40		https://www.sciencedirect.com/science/article/pii/S0747563217300870
Use of multiple social media platforms and symptoms of depression and anxiety: A nationally-representative study among US young adults	Methods for predicting mental health status	2017	729		https://www.sciencedirect.com/science/article/pii/S0747563216307543
Cross-domain depression detection via harvesting social media	Methods for predicting mental health status	2018	89		https://eprints.soton.ac.uk/423226/
Facebook social media for depression detection in the Thai community	Methods for predicting mental health status	2018	80		https://ieeexplore.ieee.org/abstract/document/8457362/?casa_token=GaiPvZJBK8kAAAAA:MIeQ6xMl0Z5zJHA7v6a-zRAL-EVEAupToBrEKG7Db7t4gBv_S5rr8HSiL4zipRPElFNmPx7y2ok
Feature attention network: interpretable depression detection from social media	Methods for predicting mental health status	2018	52		https://aclanthology.org/Y18-1070.pdf
Measuring the latency of depression detection in social media	Methods for predicting mental health status	2018	127		https://dl.acm.org/doi/abs/10.1145/3159652.3159725?casa_token=626xTdc_7osAAAAA:f6uQ2ox2zfQjgVmOuvnoONE04R-BdOVUbxtL6bmBiCST3fNSRBnfYhQ1c26eKjW0Y-Kwhj-utXzB-Zc
Mental Health Computing via Harvesting Social Media Data	Methods for predicting mental health status	2018	29		https://www.ijcai.org/proceedings/2018/0808.pdf
Using Topic Extraction on Social Media Content for the Early Detection of Depression	Methods for predicting mental health status	2018	49		https://ceur-ws.org/Vol-2125/paper_173.pdf
Using topic models to investigate depression on social media	Methods for predicting mental health status	2018	0		https://www.cs.umd.edu/sites/default/files/scholarly_papers/Armstrong.pdf
A text classification framework for simple and effective early depression detection over social media streams	Methods for predicting mental health status	2019	165	Preemptive detection	https://www.sciencedirect.com/science/article/pii/S0957417419303525
Anticipating depression based on online social media behaviour	Methods for predicting mental health status	2019	13		https://link.springer.com/chapter/10.1007/978-3-030-27629-4_26
Because... I was told... so much: Linguistic Indicators of Mental Health Status on Twitter	Methods for predicting mental health status	2019	19		https://petsymposium.org/popets/2019/popets-2019-0063.pdf
Cooperative multimodal approach to depression detection in twitter	Methods for predicting mental health status	2019	101	Multimodal approach	https://ojs.aaai.org/index.php/AAAI/article/view/3775
Crosslingual depression detection in twitter using bilingual word alignments	Methods for predicting mental health status	2019	8		https://link.springer.com/chapter/10.1007/978-3-030-28577-7_2
Detecting depression in social media using fine-grained emotions	Methods for predicting mental health status	2019	83		https://aclanthology.org/N19-1151/
Exploring opportunities to support mental health care using social media: A survey of social media users with mental illness	Methods for predicting mental health status	2019	148		https://onlinelibrary.wiley.com/doi/abs/10.1111/eip.12496?casa_token=WP67Zoe0b4gAAAAA:gli0sLTd2Uu9KPpHQ7_nWbztileVflnrLYnY9wJP5hh9gSRCbxFVvu3IJ5_2IiegHZ0BH1HWG4gFcfun9w
Linguistic analysis of schizophrenia in Reddit posts	Methods for predicting mental health status	2019	45		https://aclanthology.org/W19-3009/
Methodological gaps in predicting mental health states from social media: Triangulating diagnostic signals	Methods for predicting mental health status	2019	116	Seminal	https://dl.acm.org/doi/abs/10.1145/3290605.3300364?casa_token=tYWlvF3BtswAAAAA:6RxWiJEoUuGNti3hVuJ2714KZgIhHJL-pmtsvc0AE1CqmxYGSgo1IFfcscISSW_gv-EdeVx5VHJ2leo
Mining twitter data for signs of depression in brazil	Methods for predicting mental health status	2019	5		https://sol.sbc.org.br/index.php/kdmile/article/view/8785
Study on mental disorder detection via social media mining	Methods for predicting mental health status	2019	27		https://ieeexplore.ieee.org/abstract/document/8888096/
A framework for understanding the relationship between social media discourse and mental health	Methods for predicting mental health status	2020	16		https://dl.acm.org/doi/abs/10.1145/3415215?casa_token=1lpeeCC1YHsAAAAA:QqFYD6crjThT_5XKUYyXYJmkVIzHJTbJ7xmtfbXco_PVvPsUWoEae2HfwNKi3nL4-g3x8k83343faxs
A systematic review of machine learning approaches for mental disorder prediction on social media	Methods for predicting mental health status	2020	12		https://ieeexplore.ieee.org/abstract/document/9276033/?casa_token=NyFOYB6649kAAAAA:YUvUnhfmNfFiw_-DTGCP9i8uq5d71jfXMV5SrWOzBRENg0zT8NpQqNscvF_ikQSmpKf_VlRFfJo
Adapting deep learning methods for mental health prediction on social media	Methods for predicting mental health status	2020	69	Deep learning	https://arxiv.org/abs/2003.07634
Depression detection from social media profiles	Methods for predicting mental health status	2020	26		https://link.springer.com/chapter/10.1007/978-3-030-51913-1_12
Detection of mental health from reddit via deep contextualized representations	Methods for predicting mental health status	2020	51		https://aclanthology.org/2020.louhi-1.16/
Multimodal mental health analysis in social media	Methods for predicting mental health status	2020	89	Multimodal approach	https://journals.plos.org/plosone/article?id=10.1371/journal.pone.0226248
Searching Brazilian Twitter for signs of mental health issues	Methods for predicting mental health status	2020	21		https://aclanthology.org/2020.lrec-1.750/
Towards preemptive detection of depression and anxiety in twitter	Methods for predicting mental health status	2020	17	LMs	https://arxiv.org/abs/2011.05249
Understanding depression from psycholinguistic patterns in social media texts	Methods for predicting mental health status	2020	42		https://link.springer.com/chapter/10.1007/978-3-030-45442-5_50
A new type of 'Greenwashing'? Social media companies predicting depression and other mental illnesses	Methods for predicting mental health status	2021	2		https://www.tandfonline.com/doi/full/10.1080/15265161.2021.1926583?casa_token=MD_RJkpxU9QAAAAA:EbxMfPZdWPU_Cph5iwwrSoSxDQ5CYNPBUgPzbzyC0Q_eG8e5ufgfHR27TlDe7w-AFifuhAX1LFY2m_Y&casa_token=FxqwFz2xBbEAAAAA:QFP85IDuBA7x0cJvltPkLXySKw8vX-LOjyF2yhS7ag2TGrooX0NvfjOPfORhzIhV5OjTn1P7cXATFYM
A psychologically informed part-of-speech analysis of depression in social media	Methods for predicting mental health status	2021	13		https://arxiv.org/abs/2108.00279
A Study on Mental Health Discussion through Reddit	Methods for predicting mental health status	2021	2		https://ieeexplore.ieee.org/abstract/document/9536992/?casa_token=PHUyGONdeB4AAAAA:TDoaNBatb1x81VKg26yYG0F41psiXHfcSsFX1Qu4FWMx9-A02-vrc7RgA8rDcQ1AZwa5qluhdIs
A textual-based featuring approach for depression detection using machine learning classifiers and social media texts	Methods for predicting mental health status	2021	115		https://www.sciencedirect.com/science/article/pii/S0010482521002936
A transformers approach to detect depression in social media	Methods for predicting mental health status	2021	19	Transformers	https://ieeexplore.ieee.org/abstract/document/9395943/?casa_token=dU9q8XnvENUAAAAA:raDfILBd21UE9six2uDZe3004ERedMnJDG4Ev42KeU-4DFmlwx9AfIHSaRoZ5pgFs80DacxmtlE
Can language use in social media help in the treatment of severe mental illness?	Methods for predicting mental health status	2021	4		https://www.ncbi.nlm.nih.gov/pmc/articles/PMC8442995/
Depression Detection of Twitter Posters using Deep Learning with Anaphora Resolution: Algorithm Development and Validation	Methods for predicting mental health status	2021	0		https://kclpure.kcl.ac.uk/portal/en/publications/depression-detection-of-twitter-posters-using-deep-learning-with-
Detecting mental disorders in social media through emotional patterns-the case of anorexia and depression	Methods for predicting mental health status	2021	30		https://ieeexplore.ieee.org/abstract/document/9416889/?casa_token=VKTR0JDaI8QAAAAA:9Y4GScbiWKqlJXLv3EvLOJ5hsnFWRr07mfKvRXhmEW8f4r_CNy-2QrT-v_Zx61T003qMJPgUVkg
Identifying depression among twitter users using sentiment analysis	Methods for predicting mental health status	2021	10		https://ieeexplore.ieee.org/abstract/document/9445271/?casa_token=bWOMayA2fz0AAAAA:cEN_-Pb1HB5D-AAtkOF-oyrAjSECleMV6yrR6rg1JZFJDcq7-LiFPTlrQhU1UfNQi_oH-R_RDog
Individuals with depression express more distorted thinking on social media	Methods for predicting mental health status	2021	98	Cognitive distortions	https://www.nature.com/articles/s41562-021-01050-7
Investigating Depression Semantics on Reddit	Methods for predicting mental health status	2021	0		https://link.springer.com/chapter/10.1007/978-3-030-92310-5_75
Predicting mental health from followed accounts on Twitter	Methods for predicting mental health status	2021	9		https://online.ucpress.edu/collabra/article-abstract/7/1/18731/115925
Schizophrenia detection using machine learning approach from social media content	Methods for predicting mental health status	2021	38	Schizophrenia	https://www.mdpi.com/1424-8220/21/17/5924
SERCNN: Stacked Embedding Recurrent Convolutional Neural Network in Depression Detection on Twitter	Methods for predicting mental health status	2021	0		https://openreview.net/forum?id=4sz0AcJ8HUB
Studies of depression and anxiety using reddit as a data source: Scoping review	Methods for predicting mental health status	2021	19		https://mental.jmir.org/2021/11/e29487
The asymmetries of the biopsychosocial model of depression in lay discourses-Topic modelling online depression forums	Methods for predicting mental health status	2021	12		https://www.sciencedirect.com/science/article/pii/S2352827321000604
Towards Understanding the Role of Gender in Deploying Social Media-Based Mental Health Surveillance Models	Methods for predicting mental health status	2021	8		https://aclanthology.org/2021.clpsych-1.23/
Understanding depression detection using social media	Methods for predicting mental health status	2021	5		https://ieeexplore.ieee.org/abstract/document/9703977/?casa_token=z1p2_CuP2t0AAAAA:umKDdqcvZyfoWUZZNzfOOj4bI9k9zJLJBqnti3Ucuxmu5HKKJdyikDdr6I_JUjufkDar2KKpNdU
An application of deep learning in identification of depression among twitter users	Methods for predicting mental health status	2022	3		https://link.springer.com/chapter/10.1007/978-981-16-3071-2_54
Automatic detection of depression symptoms in twitter using multimodal analysis	Methods for predicting mental health status	2022	52		https://link.springer.com/article/10.1007/s11227-021-04040-8
Beyond Risk: Individual Mental Health Trajectories from Large-Scale Social Media Data	Methods for predicting mental health status	2022	0		https://link.springer.com/chapter/10.1007/978-3-031-04431-1_12
Characterisation of Mental Health Conditions in Social Media Using Deep Learning Techniques	Methods for predicting mental health status	2022	258	Seminal	https://link.springer.com/chapter/10.1007/978-3-031-10869-3_9
Dac stacking: A deep learning ensemble to classify anxiety, depression, and their comorbidity from reddit texts	Methods for predicting mental health status	2022	10		https://ieeexplore.ieee.org/abstract/document/9723579/?casa_token=52scFoZlz64AAAAA:Pup_C-tFVdQQsVVGkjOGMV6DlXuB_vf-a_S1W3OcF11Q5nrK6trxd9SZpW9ZIrSXmw39rFWP92g
Depression Detection on Social Media With User Network and Engagement Features Using Machine Learning Methods	Methods for predicting mental health status	2022	6		https://ieeexplore.ieee.org/abstract/document/9936814/?casa_token=oZJxSAa0KKoAAAAA:tFl4i7wtjHkAO6SkDVhU0WKim4774TsiIu4U7HCIY0yPlEQXG9zXhlsLq2H532Sk5Awx2buA3Cg
Depression symptoms modelling from social media text: An active learning approach	Methods for predicting mental health status	2022	1		https://arxiv.org/abs/2209.02765
Detecting depression signs on social media: a systematic literature review	Methods for predicting mental health status	2022	35		https://www.mdpi.com/2227-9032/10/2/291
Detection of Depression Severity Using Bengali Social Media Posts on Mental Health: Study Using Natural Language Processing Techniques	Methods for predicting mental health status	2022	3		https://formative.jmir.org/2022/9/e36118/
Exploring Hybrid and Ensemble Models for Multiclass Prediction of Mental Health Status on Social Media	Methods for predicting mental health status	2022	2		https://arxiv.org/abs/2212.09839
Hybrid LSTM-TCN Model for Predicting Depression using Twitter Data	Methods for predicting mental health status	2022	0		https://ieeexplore.ieee.org/abstract/document/10004238/?casa_token=t_rrhp5TD3QAAAAA:o081oV9ce48mLgyWPW9u8II5sr03RR1oS3bRprZMC9belhijPOx5_PnujCbYqSYjqFt-ql_5l-w
Leveraging BERT with Extractive Summarization for Depression Detection on Social Media	Methods for predicting mental health status	2022	1	LMs	https://ieeexplore.ieee.org/abstract/document/9855370/?casa_token=g2ranJbQuUIAAAAA:xUIL4kkth547l42l8LA5SrNzIHApzmgoAS1d7AtXVJAt01Mr62ESHwoW7Vukm5xIuOiueZ4Gce8
Leveraging mental health forums for user-level depression detection on social media	Methods for predicting mental health status	2022	1		https://aclanthology.org/2022.lrec-1.580/
Machine learning-based proactive social-sensor service for mental health monitoring using twitter data	Methods for predicting mental health status	2022	28		https://www.sciencedirect.com/science/article/pii/S2667096822000568
Mental Health Classification on Social-Media: Systematic Review	Methods for predicting mental health status	2022	0		https://dl.acm.org/doi/abs/10.1145/3590837.3590946?casa_token=H0d_Q9gDXEcAAAAA:QHnOGG8-gS7_L7nAtTW_DYw0aoh2NnzKPWIklTWjuO2S4EHlwKuUQdFXsmr1r-d4XGTSlBryNbezYWw
Quantifying Changes in the Language Used Around Mental Health on Twitter Over 10 Years: Observational Study	Methods for predicting mental health status	2022	9		https://mental.jmir.org/2022/3/e33685
Revealing traces of depression through personal statements analysis in social media	Methods for predicting mental health status	2022	23		https://www.sciencedirect.com/science/article/pii/S0933365721001950
SERCNN: Stacked Embedding Recurrent Convolutional Neural Network in Detecting Depression on Twitter	Methods for predicting mental health status	2022	2		https://arxiv.org/abs/2207.14535
Social media-based interventions for adolescent and young adult mental health: A scoping review	Methods for predicting mental health status	2022	17		https://www.sciencedirect.com/science/article/pii/S2214782922000859
TBD3: A Thresholding-Based Dynamic Depression Detection from Social Media for Low-Resource Users	Methods for predicting mental health status	2022	1		https://aclanthology.org/2022.lrec-1.232/
The Best of Both Worlds: Combining Engineered Features with Transformers for Improved Mental Health Prediction from Reddit Posts	Methods for predicting mental health status	2022	3		https://aclanthology.org/2022.smm4h-1.50/
A Multi-Class Deep Learning Approach for Early Detection of Depressive and Anxiety Disorders Using Twitter Data	Methods for predicting mental health status	2023	1		https://www.mdpi.com/1999-4893/16/12/543
A Multimodal Framework for Depression Detection During COVID-19 via Harvesting Social Media	Methods for predicting mental health status	2023	1		https://ieeexplore.ieee.org/abstract/document/10241281/?casa_token=tiGyG3dAwhoAAAAA:gsK5cZS_CZAmi7wt_nOLEeMP6W5oYVFmQ5EtLoniljexiXb2NV3tKyAya2Axz4tfJfB308On388
Comparing Selective Masking Methods for Depression Detection in Social Media	Methods for predicting mental health status	2023	0		https://direct.mit.edu/coli/article-abstract/doi/10.1162/coli_a_00479/115845
Depression detection in social media posts using affective and social norm features	Methods for predicting mental health status	2023	2		https://arxiv.org/abs/2303.14279
Depression Detection Using Digital Traces on Social Media: A Knowledge-aware Deep Learning Approach	Methods for predicting mental health status	2023	2		https://arxiv.org/abs/2303.05389
Detecting Reddit Users with Depression Using a Hybrid Neural Network	Methods for predicting mental health status	2023	4		https://arxiv.org/abs/2302.02759
Detecting Reddit Users with Depression Using a Hybrid Neural Network SBERT-CNN	Methods for predicting mental health status	2023	3		https://ieeexplore.ieee.org/abstract/document/10337013/?casa_token=tXAIFdoziEsAAAAA:B31C_2GRmlhLVBK1tFJKOYrebT24h3d2OAWttf2WUsxO53VvfQJ8u5WrAIeiEgXJ4uvcaxV4VeY
Detecting symptoms of depression on reddit	Methods for predicting mental health status	2023	5		https://dl.acm.org/doi/abs/10.1145/3578503.3583621?casa_token=M8eEcjHPNaEAAAAA:W1-SyGA9KjEU3w9MEY4RWtr5B76YPmxDO_y-ayqKmUeljMRBRCCD1E7ZdQsJVL6aZy_1xLA8qMP3WW4
Emotion fusion for mental illness detection from social media: A survey	Methods for predicting mental health status	2023	22		https://www.sciencedirect.com/science/article/pii/S1566253522002482
Extracting Mental Health Indicators From English and Spanish Social Media: A Machine Learning Approach	Methods for predicting mental health status	2023	0		https://ieeexplore.ieee.org/abstract/document/10315126/
Identifying Indication of Depression of Twitter User in Indonesia Using Text Mining	Methods for predicting mental health status	2023	1		https://ijisae.org/index.php/IJISAE/article/view/2663
Identifying self-disclosed anxiety on Twitter: A natural language processing approach	Methods for predicting mental health status	2023	1		https://www.sciencedirect.com/science/article/pii/S0165178123005292
Investigating COVID-19's Impact on Mental Health: Trend and Thematic Analysis of Reddit Users' Discourse	Methods for predicting mental health status	2023	3		https://www.jmir.org/2023/1/e46867/
Language on Reddit Reveals Differential Mental Health Markers for Individuals posting in Immigration Communities	Methods for predicting mental health status	2023	3		https://dl.acm.org/doi/abs/10.1145/3578503.3583600?casa_token=eALbIA4OMK8AAAAA:k16wRGXn_j5lX8A0eMvKCsY5IUkCGL1eo3EzMpW2lptHxkzfZUb_USX7HYjIXqoRwRorb3EVD8SBNxM
Methodologies for monitoring mental health on Twitter: systematic review	Methods for predicting mental health status	2023	8		https://www.jmir.org/2023/1/e42734/
Multimodal Analysis and Modality Fusion for Detection of Depression from Twitter Data	Methods for predicting mental health status	2023	2		https://amulyayadav.github.io/AI4SG2023/images/31.pdf
NLP as a Lens for Causal Analysis and Perception Mining to Infer Mental Health on Social Media	Methods for predicting mental health status	2023	0		https://arxiv.org/abs/2301.11004
Predicting mental health using social media: A roadmap for future development	Methods for predicting mental health status	2023	2		https://arxiv.org/abs/2301.10453
Research on the detection model of mental illness of online forum users based on convolutional network	Methods for predicting mental health status	2023	0		https://link.springer.com/article/10.1186/s40359-023-01460-4
Review on Depression Detection on Social Media Using Machine Learning	Methods for predicting mental health status	2023	0		https://link.springer.com/chapter/10.1007/978-981-99-3716-5_8
Towards Mental Health Analysis in Social Media for Low-resourced Languages	Methods for predicting mental health status	2023	0		https://dl.acm.org/doi/abs/10.1145/3638761
Utilizing ChatGPT generated data to retrieve depression symptoms from social media	Methods for predicting mental health status	2023	1	LLMs	https://arxiv.org/abs/2307.02313
Deep temporal modelling of clinical depression through social media text	Methods for predicting mental health status	2024	1		https://www.sciencedirect.com/science/article/pii/S2949719123000493
Depression Detection on Social Media: A Classification Framework and Research Challenges and Opportunities	Methods for predicting mental health status	2024	0		https://idp.springer.com/authorize/casa?redirect_uri=https://link.springer.com/article/10.1007/s41666-023-00152-3&casa_token=89IrTghaCtoAAAAA:iOKnMxJleemTcXPcl0nBccPRM7jumtFf-ggM9UHL2GicNtsJktWLTyfK9uuTBWt2RTO-saRRpvBnYoCkrSc
Prompt-based mental health screening from social media text	Methods for predicting mental health status	2024	0	LLMs	https://arxiv.org/abs/2401.05912
Youth mental health help-seeking information needs and experiences: a thematic analysis of Reddit posts	Methods for predicting mental health status	2024	3		https://journals.sagepub.com/doi/abs/10.1177/0044118X221129642
Internet forums: A self‐help approach for individuals with schizophrenia?	Longitudinal analyses of mental health	2005	98		https://onlinelibrary.wiley.com/doi/abs/10.1111/j.1600-0447.2005.00662.x?casa_token=7DFgknP3UEQAAAAA:zKNWIKYPny1mlz-izO75PfqSM7eiWU_yg-3gHrgI_n4mHcQZ1vZCAgjHZMohgE9mZAUaGe5AmC3rPenVgg
Feeling bad on Facebook: Depression disclosures by college students on a social networking site	Longitudinal analyses of mental health	2011	834	Seminal	https://onlinelibrary.wiley.com/doi/abs/10.1002/da.20805?casa_token=8gC4DPjT4s8AAAAA:ldJRlZORmVvndLh-KVMTF2IpBvhbgDtL8tKMmoAfJ2xpY-ymaG8r_JwSqqxgQXq07etTJ4yCIJ7thgH1OQ
Towards assessing changes in degree of depression through facebook	Longitudinal analyses of mental health	2014	307	Seminal	https://aclanthology.org/W14-3214.pdf
Predicting depression of social media user on different observation windows	Longitudinal analyses of mental health	2015	46		https://ieeexplore.ieee.org/abstract/document/7396831/?casa_token=G1fJcdzLeI4AAAAA:PIjlkQFZaH9r4e5jXLZDAcJkhDNX4qhpno2qiRQyT73JbuzrQ34aAZXGD7gfmdVBseZN2vCgeZA
Modeling temporal progression of emotional status in mental health forum: A recurrent neural net approach	Longitudinal analyses of mental health	2017	22		https://aclanthology.org/W17-5217/
Small but mighty: affective micropatterns for quantifying mental health from social media language	Longitudinal analyses of mental health	2017	51	Unique look at very short longitudinal stretches	https://aclanthology.org/W17-3110/
Monitoring online discussions about suicide among Twitter users with schizophrenia: exploratory study	Longitudinal analyses of mental health	2018	40	Focus on schizophrenia	https://mental.jmir.org/2018/4/e11483/
Predicting depression from language-based emotion dynamics: longitudinal analysis of Facebook and Twitter status updates	Longitudinal analyses of mental health	2018	122	Seminal	https://www.jmir.org/2018/5/e168/
What about mood swings: Identifying depression on twitter with temporal measures of emotions	Longitudinal analyses of mental health	2018	143	Seminal	https://dl.acm.org/doi/abs/10.1145/3184558.3191624
Discovering Latent Depression Patterns in Online Social Media	Longitudinal analyses of mental health	2019	6		https://apps.citius.usc.es/fd/media/publications/1268/final/paper10_20210618112057574.pdf
Assessing population-level symptoms of anxiety, depression, and suicide risk in real time using NLP applied to social media data	Longitudinal analyses of mental health	2020	13	Language changes over time	https://aclanthology.org/2020.nlpcss-1.6/
A Longitudinal Study of Mental Health Patterns from Social Media	Longitudinal analyses of mental health	2021	0		https://rave.ohiolink.edu/etdc/view?acc_num=kent1627059360994104
Covid-19 and mental health/substance use disorders on reddit: A longitudinal study	Longitudinal analyses of mental health	2021	11	COVID-19 coverage	https://link.springer.com/chapter/10.1007/978-3-030-68790-8_2
Displayed Depression Symptoms on Facebook at Two Time Points: Content Analysis	Longitudinal analyses of mental health	2021	1		https://formative.jmir.org/2021/5/e20179
Longitudinal change of mental health among active social media users in China during the COVID-19 outbreak	Longitudinal analyses of mental health	2021	4		https://www.mdpi.com/2227-9032/9/7/833
Monitoring depression trends on Twitter during the COVID-19 pandemic: observational study	Longitudinal analyses of mental health	2021	109	Seminal	https://infodemiology.jmir.org/2021/1/e26769
Social media and mental health among early adolescents in Sweden: A longitudinal study with 2-year follow-up (KUPOL study)	Longitudinal analyses of mental health	2021	66		https://www.sciencedirect.com/science/article/pii/S1054139X20304626
Temporal associations between social media use and depression	Longitudinal analyses of mental health	2021	75		https://www.sciencedirect.com/science/article/pii/S0749379720304475
Social media usage and its impact on users' mental health: a longitudinal study and inputs to policymakers	Longitudinal analyses of mental health	2022	3		https://www.emerald.com/insight/content/doi/10.1108/ijlma-08-2022-0179/full/html?casa_token=08IZ3hkoKTIAAAAA:CQnE1fFKH1vn522Vhw_jhoAToGPxSG8YcdG0GjONoZIZN0BnXBLg4c3-l0NfpBIHRdgpnpXmt3rQNeH4UKurn2v1E62DUhHvzKONVIL9zr6-KkXFGaAXEA
The Problem of Semantic Shift in Longitudinal Monitoring of Social Media: A Case Study on Mental Health During the COVID-19 Pandemic	Longitudinal analyses of mental health	2022	2		https://dl.acm.org/doi/abs/10.1145/3501247.3531566?casa_token=L54c0nvMP0sAAAAA:Mnw27qZhO88xpow9a0l3-1tI-hlVPwhRcl8u1cUHI64zqhONPi-eH3en8j0bE7K4uB-nCwYIe1YRARc
Using language in social media posts to study the network dynamics of depression longitudinally	Longitudinal analyses of mental health	2022	21	Depression severity	https://www.nature.com/articles/s41467-022-28513-3
Using Large-Scale Social Media Data for Population-Level Mental Health Monitoring and Public Sentiment Assessment: A Case Study of Thailand	Longitudinal analyses of mental health	2022	3		https://www.pier.or.th/files/dp/pier_dp_169.pdf
Enabling Early Health Care Intervention by Detecting Depression in Users of Web-Based Forums using Language Models: Longitudinal Analysis and Evaluation	Longitudinal analyses of mental health	2023	3		https://ai.jmir.org/2023/1/e41205/
Sadness and Anxiety Language in Reddit Messages Before and After Quitting a Job	Longitudinal analyses of mental health	2023	0		https://aclanthology.org/2023.wassa-1.41/
Developing a social sensing index for monitoring place-oriented mental health issues using social media (twitter) data	Longitudinal analyses of mental health	2024	0		https://link.springer.com/article/10.1007/s44212-023-00033-5
From Posts to Knowledge: Annotating a Pandemic-Era Reddit Dataset to Navigate Mental Health Narratives	Longitudinal analyses of mental health	2024	0		https://www.mdpi.com/2076-3417/14/4/1547
From netscape to twitter: fifteen years of mental health online	Ethical aspects of the data and analysis of mental health	2010	6		https://books.google.com/books?hl=en&lr=&id=wEQy6xtbcN0C&oi=fnd&pg=PA3&dq=(%22mental+health%22+OR+%22mental+illness%22+OR+%22mental+disorder%22+OR+%22psychiatric+disorder%22+OR+%22depression%22+OR+%22anxiety%22+OR+%22schizophrenia%22)+AND+(%22social+media%22+OR+%22forum%22+OR+%22forums%22+OR+%22facebook%22+OR+%22twitter%22+OR+%22reddit%22)&ots=7ki9EHE4aD&sig=f-Mr2O16kvEunxAmjXmGGv624Es
The online discussion forum depression: Chances and risks	Ethical aspects of the data and analysis of mental health	2011	1		https://www.cambridge.org/core/journals/european-psychiatry/article/online-discussion-forum-depression-chances-and-risks/68F3182D5C7EEF264F71D9F066C3EEAA
Mental health, self-esteem and quality of life of adults with cystic fibrosis and their use of an online discussion forum	Ethical aspects of the data and analysis of mental health	2012	2		https://era.ed.ac.uk/handle/1842/6290
“Just talk to me”: communicating with college students about depression disclosures on Facebook	Ethical aspects of the data and analysis of mental health	2013	90		https://www.sciencedirect.com/science/article/pii/S1054139X12004107
College Students' Preferences for Communication About Depression Disclosures on Facebook	Ethical aspects of the data and analysis of mental health	2013	0		https://www.jahonline.org/article/S1054-139X(12)00624-6/abstract
College students' responses to mental health status updates on Facebook	Ethical aspects of the data and analysis of mental health	2013	43		https://www.tandfonline.com/doi/abs/10.3109/01612840.2012.718044?casa_token=HlmRhxa2CXQAAAAA:rdjVC7v-_krjc5ByVIdGeir4Gqq5fwiBW3mzBnO539EBzQumghuJju30zK4EQ6cFk30rhhb9rUUELmk
Communication competence, social support, and depression among college students: A model of Facebook and face-to-face support network influence	Ethical aspects of the data and analysis of mental health	2013	369		https://www.tandfonline.com/doi/abs/10.1080/10810730.2012.688250?casa_token=VsONfOw2oaYAAAAA:oR5dDD8WcH1i6WFm1pafBkKrHDH-HI2NoQ8NanaDR4NVJsXkuU3PLyELndu-aPbYutclzt9hHI9y8d0
Facebook friends as mental health amateurs: A case study on the new age subculture	Ethical aspects of the data and analysis of mental health	2013	1		http://www.transpersonaljournal.com/pdf/vol5-issue2/Complete%20JTR,%202013,%20Vol.%205%20(2).pdf#page=76
Facebook social support: A comparative study on depression and personality characteristics	Ethical aspects of the data and analysis of mental health	2013	4	Covers self-disclosure and associated privacy and confidentiality concerns	https://www.researchgate.net/profile/Kyriaki-Giota/publication/262723763_Giota_K_G_Kleftaras_G_2013_Facebook_Social_Support_a_comparative_study_on_Depression_and_Personality_characteristics_Proceedings_of_IADIS_International_Conference_ICT_Society_and_Human_Beings_2013_Pra/links/00b495388a72fd1d85000000/Giota-K-G-Kleftaras-G-2013-Facebook-Social-Support-a-comparative-study-on-Depression-and-Perso…
Mental health practitioners' use and attitudes regarding the Internet and social media	Ethical aspects of the data and analysis of mental health	2013	53		https://journals.lww.com/practicalpsychiatry/Fulltext/2013/11000/Mental_Health_Practitioners__Use_and_Attitudes.3.aspx
On line forums: implications for mental health nurses	Ethical aspects of the data and analysis of mental health	2013	9		https://www.emerald.com/insight/content/doi/10.1108/JMHTEP-03-2012-0009/full/html?utm_campaign=Emerald_Health_PPV_Dec22_RoN
Role of social media in tackling challenges in mental health	Ethical aspects of the data and analysis of mental health	2013	101	See Part 4 on Ethical Challenges	https://dl.acm.org/doi/abs/10.1145/2509916.2509921?casa_token=xnnj2kBJ9MwAAAAA:jAaWqqeSjMjIneBWZb_BXsZqF258Xw0OudsaevWT4zdwgJDUfHIN6Y8yoPPWqVWRggsPu3Ft5gNo1VA
Mental health discourse on reddit: Self-disclosure, social support, and anonymity	Ethical aspects of the data and analysis of mental health	2014	766	Research Question 3 about anonymity might be pertinent	https://ojs.aaai.org/index.php/ICWSM/article/view/14526
Using digital and social media metrics to develop mental health approaches for youth	Ethical aspects of the data and analysis of mental health	2014	23		https://www.ingentaconnect.com/content/ben/aps/2014/00000004/00000002/art00010
“It's Your Twitter, So You Can Just Say How You Feel”: How Adolescents With Depression and Their Parents Use Social Media	Ethical aspects of the data and analysis of mental health	2015	3		https://www.jahonline.org/article/S1054-139X(14)00474-1/abstract
Adaptive and maladaptive means of using facebook: a qualitative pilot study to inform suggestions for development of a future intervention for depression	Ethical aspects of the data and analysis of mental health	2015	15		https://www.ncbi.nlm.nih.gov/pmc/articles/PMC4643386/
Moderator assistant: A natural language generation-based intervention to support mental health via social media	Ethical aspects of the data and analysis of mental health	2015	14		https://www.tandfonline.com/doi/abs/10.1080/15228835.2015.1105768?casa_token=FGzzMWLAPKcAAAAA:gyBke11_zUCjKUQvbdfb9vJbFXJEg5iMnv04CgVRix2zfAdjhg-g8wRpaSv-0P7XDj3PGzqAfTJPNhQ
Social media for mental illness risk assessment, prevention and support	Ethical aspects of the data and analysis of mental health	2015	9		https://dl.acm.org/doi/abs/10.1145/2806655.2806659
Use of social network Facebook for mental health prevention and counselling	Ethical aspects of the data and analysis of mental health	2015	3		https://www.sciencedirect.com/science/article/pii/S0924933815301826
Using social media for support and feedback by mental health service users: thematic analysis of a twitter conversation	Ethical aspects of the data and analysis of mental health	2015	181	Ethical and privacy matters	https://link.springer.com/article/10.1186/s12888-015-0408-y
Using social media to address Asian immigrants' mental health needs: A systematic literature review	Ethical aspects of the data and analysis of mental health	2015	11		https://citeseerx.ist.psu.edu/document?repid=rep1&type=pdf&doi=0d86921dd477be426da2171c7e4963c9faa88077
Algorithms, social media and mental health	Ethical aspects of the data and analysis of mental health	2016	0		https://aran.library.nuigalway.ie/bitstream/handle/10379/6161/Felzmann_&_Kennedy_Algorithms_social_media_and_mental_health_2016.pdf?sequence=1
Effectiveness of social media interventions for people with schizophrenia: a systematic review and meta-analysis	Ethical aspects of the data and analysis of mental health	2016	65	Focus on schizophrenia	https://www.jmir.org/2016/4/e92/
Ethical issues in using Twitter for population-level depression monitoring: a qualitative study	Ethical aspects of the data and analysis of mental health	2016	145	Seminal	https://bmcmedethics.biomedcentral.com/articles/10.1186/s12910-016-0105-5
Social media, big data, and mental health: current advances and ethical implications	Ethical aspects of the data and analysis of mental health	2016	263	Seminal	https://www.sciencedirect.com/science/article/pii/S2352250X16000063
The future of mental health care: peer-to-peer support and social media	Ethical aspects of the data and analysis of mental health	2016	1047		https://www.cambridge.org/core/journals/epidemiology-and-psychiatric-sciences/article/future-of-mental-health-care-peertopeer-support-and-social-media/DC0FB362B67DF2A48D42D487ED07C783
Gender and cross-cultural differences in social media disclosures of mental illness	Ethical aspects of the data and analysis of mental health	2017	164	Ethical and privacy matters	https://dl.acm.org/doi/abs/10.1145/2998181.2998220?casa_token=EJrZrCqeQH8AAAAA:9UciT8go8a037gZGcayC2TkrQohBvOuSX7SO3jDNvYkP3FeTASi2rlCBoinH8cpzkIIW22fjemWmgPA
How Machine Learning and Social Media Are Expanding Access to Mental Health	Ethical aspects of the data and analysis of mental health	2017	1		https://heinonline.org/hol-cgi-bin/get_pdf.cgi?handle=hein.journals/gtltr2&section=11&casa_token=NBQZQhBnOuIAAAAA:wSfgD4UTcAD7EUm0VLur_6aGveBt9h4kNUsToTjVqjqcv1uMeTRkaugU3Okgqnpbs8MztAr2VA
Investigating patient attitudes towards the use of social media data to augment depression diagnosis and treatment: a qualitative study	Ethical aspects of the data and analysis of mental health	2017	13	Ethical and privacy matters	https://aclanthology.org/W17-3105/
Researching mental health disorders in the era of social media: systematic review	Ethical aspects of the data and analysis of mental health	2017	256	Ethical aspects of dataset collection	https://www.jmir.org/2017/6/e228/
Social media and e-mental health	Ethical aspects of the data and analysis of mental health	2017	7		https://www.cambridge.org/core/journals/european-psychiatry/article/social-media-and-emental-health/D23875C3CE3212A684B75B8E720A292E
Risks to privacy with use of social media: understanding the views of social media users with serious mental illness	Ethical aspects of the data and analysis of mental health	2019	49	Useful cohort study	https://ps.psychiatryonline.org/doi/abs/10.1176/appi.ps.201800520
Who is the" human" in human-centered machine learning: The case of predicting mental health from social media	Ethical aspects of the data and analysis of mental health	2019	140	Seminal	https://dl.acm.org/doi/abs/10.1145/3359249
Do models of mental health based on social media data generalize?	Ethical aspects of the data and analysis of mental health	2020	48		https://aclanthology.org/2020.findings-emnlp.337/
Ethics and privacy in social media research for mental health	Ethical aspects of the data and analysis of mental health	2020	34	Seminal	https://idp.springer.com/authorize/casa?redirect_uri=https://link.springer.com/article/10.1007/s11920-020-01205-9&casa_token=Wd_qDNxoQdwAAAAA:OsWNDAPRqlBSOUYv2nfZT2SJvY0BWId1ur_bYOphmrRc9ggzee-BFiNVTzneyer1OqCL1-AjL6uidqtbP5c
Mental Health Professionals and the Use of Social Media: Navigating Ethical Challenges.	Ethical aspects of the data and analysis of mental health	2020	14		https://www.jswve.org/wp-content/uploads/2020/12/10-017-200-JSWVE-2020.pdf#page=69
On the state of social media data for mental health research	Ethical aspects of the data and analysis of mental health	2020	45	Ethical and privacy matters	https://arxiv.org/abs/2011.05233
Privacy considerations when predicting mental health using social media	Ethical aspects of the data and analysis of mental health	2020	1		https://asistdl.onlinelibrary.wiley.com/doi/abs/10.1002/pra2.244?casa_token=VoJ5HVKaRBMAAAAA:Jg4x4OSRZz_5qoSlXxeXw8dQduMoKpEwGYkeiK7NKU3s8_hhDU1uM1ArBw0Jc7_naCwEm3zW5p5JwpEXOQ
Acceptability of using social media content in mental health research: A reflection. Comment on “Twitter Users' Views on Mental Health Crisis Resolution …	Ethical aspects of the data and analysis of mental health	2021	6		https://mental.jmir.org/2021/8/e32475
Artificial intelligence applications in social media for depression screening: A systematic review protocol for content validity processes	Ethical aspects of the data and analysis of mental health	2021	8		https://journals.plos.org/plosone/article?id=10.1371/journal.pone.0259499
Clinician perspectives on using computational mental health insights from patients' social media activities: design and qualitative evaluation of a prototype	Ethical aspects of the data and analysis of mental health	2021	8	Ethics of algorithmic matters	https://mental.jmir.org/2021/11/e25455
Gender and racial fairness in depression research using social media	Ethical aspects of the data and analysis of mental health	2021	30		https://arxiv.org/abs/2103.10550
Social media and mental health: what we know	Ethical aspects of the data and analysis of mental health	2021	4		https://escholarship.mcgill.ca/concern/articles/9w0327875
Social media use for supporting mental health (SMILE)	Ethical aspects of the data and analysis of mental health	2021	14		https://www.emerald.com/insight/content/doi/10.1108/MHRJ-10-2020-0079/full/html
Understanding the Role of Social Media–Based Mental Health Support Among College Students: Survey and Semistructured Interviews	Ethical aspects of the data and analysis of mental health	2021	21	Trustworthiness, credibility, and anonymity matters	https://mental.jmir.org/2021/7/e24512
Fair and explainable depression detection in social media	Ethical aspects of the data and analysis of mental health	2023	11		https://www.sciencedirect.com/science/article/pii/S0306457322002692
Linking Social Media Data and Clinical Methods to Detect Depression Using Artificial Intelligence: A Review	Ethical aspects of the data and analysis of mental health	2023	0		https://link.springer.com/chapter/10.1007/978-981-19-6634-7_30

## Sheet: Articles (Sift 3)
Article	Topic	Year	Citations†	Notes	Link	*denotes not in Sift 1 but was added later
Predicting depression via social media	Datasets on social media and mental health	2013	2081	Seminal	http://ojs.aaai.org/index.php/ICWSM/article/view/14432	† according to Google Scholar as of 4th March 2024
Quantifying mental health signals in Twitter	Datasets on social media and mental health	2014	778	Seminal	https://aclanthology.org/W14-3207.pdf
CLPsych 2015 shared task: Depression and PTSD on Twitter	Datasets on social media and mental health	2015	385	Cites "Quantifying mental health signals in Twitter"	https://aclanthology.org/W15-1204.pdf
From ADHD to SAD: Analyzing the language of mental health on Twitter through self-reported diagnoses	Datasets on social media and mental health	2015	370	Cites "Quantifying mental health signals in Twitter"	https://aclanthology.org/W15-1201.pdf
The role of personality, age, and gender in tweeting about mental illnesses*	Datasets on social media and mental health	2015	201	Cites "Quantifying mental health signals in Twitter"	https://aclanthology.org/W15-1203/
Identifying depression on Twitter	Datasets on social media and mental health	2016	162	Cites "Quantifying mental health signals in Twitter"	https://arxiv.org/abs/1607.07384
Subconscious Crowdsourcing: A feasible data collection mechanism for mental disorder detection on social media	Datasets on social media and mental health	2016	35	Not about depression, anxiety, or schizophrenia	https://ieeexplore.ieee.org/abstract/document/7752261/
Towards Automatically Classifying Depressive Symptoms from Twitter Data for Population Health*	Datasets on social media and mental health	2016	78		https://www.researchgate.net/profile/Marina_Litvak/publication/312591227_Social_and_linguistic_behavior_and_its_correlation_to_trait_empathy/links/58877a724585150dde501df8/Social-and-linguistic-behavior-and-its-correlation-to-trait-empathy.pdf#page=196
Depression and self-harm risk assessment in online forums	Datasets on social media and mental health	2017	310	Seminal	https://arxiv.org/abs/1709.01848
Multi-Task Learning for Mental Health using Social Media Text	Datasets on social media and mental health	2017	130	Cites "From ADHD to SAD: Analyzing the language of mental health on Twitter through self-reported diagnoses" and "CLPsych 2015 shared task: Depression and PTSD on Twitter"	https://arxiv.org/abs/1712.03538
A large-scale social media corpus for the detection of youth depression (project note)	Datasets on social media and mental health	2018	15	Concerns Arabic, not English	https://www.sciencedirect.com/science/article/pii/S1877050918321872
RSDD-Time: Temporal Annotation of Self-Reported Mental Health Diagnoses*	Datasets on social media and mental health	2018	36	Seminal	https://arxiv.org/abs/1806.07916
SMHD: A Large-Scale Resource for Exploring Online Language Usage for Multiple Mental Health Conditions*	Datasets on social media and mental health	2018	128	Seminal	https://arxiv.org/pdf/1806.05258.pdf
Making a case for social media corpus for detecting depression	Datasets on social media and mental health	2019	12		https://arxiv.org/abs/1902.00702
Mental health surveillance over social media with digital cohorts	Datasets on social media and mental health	2019	33		https://aclanthology.org/W19-3013/
A dataset for research on depression in social media	Datasets on social media and mental health	2020	14		https://dl.acm.org/doi/abs/10.1145/3340631.3394879?casa_token=lWhYTyj6OJMAAAAA:ArmfH_vhpC85U-UIWTT9WbzbOD8ntTO3KhALwfkeXNj4x_ArDBwNxqjdWn3LWoxYAKAAxGJ_SBjOpvo
A dataset for research on modelling depression severity in online forum data	Datasets on social media and mental health	2021	2		https://aclanthology.org/2021.ranlp-srw.20/
Overview of eRisk at CLEF 2021: Early Risk Prediction on the Internet (Extended Overview)*	Datasets on social media and mental health	2021	21		https://ceur-ws.org/Vol-2936/paper-72.pdf
SetembroBR: a social media corpus for depression and anxiety disorder prediction	Datasets on social media and mental health	2023	4		https://idp.springer.com/authorize/casa?redirect_uri=https://link.springer.com/article/10.1007/s10579-022-09633-0&casa_token=nJ4iIBRSqlQAAAAA:QFMsCMI2q8Ioj6CB3Y1Zk7F22iHPkaXMV0WXP-mtukMQWdih3h9l6SCA4Mrbcvk92mO-ge5QXT7l8TlD2S0
SMHD-GER: A Large-Scale Benchmark Dataset for Automatic Mental Health Detection from Social Media in German	Datasets on social media and mental health	2023	1		https://aclanthology.org/2023.findings-eacl.113/
Explicit and implicit information needs of people with depression: a qualitative investigation of problems reported on an online depression support forum	Methods for predicting mental health status	2011	133		https://bmcpsychiatry.biomedcentral.com/articles/10.1186/1471-244X-11-88
A pilot evaluation of associations between displayed depression references on Facebook and self-reported depression using a clinical scale	Methods for predicting mental health status	2012	152	Use of PHQ-9	https://link.springer.com/article/10.1007/s11414-011-9258-7
Exploring depression symptom references on Facebook among college freshmen: a mixed methods approach	Methods for predicting mental health status	2013	23	Mixed methods approach using surveys and interviews	https://www.scirp.org/html/35430.html
Social media as a measurement tool of depression in populations	Methods for predicting mental health status	2013	605	Seminal	https://dl.acm.org/doi/abs/10.1145/2464464.2464480?casa_token=ISo5ztRBgwkAAAAA:d2agzH6qn9hflCOpI5vS2zeuWAjdNj5PLbpPLyRKcAAPE5rRQTTSnB8SHYonJQbYhzmSOBtDGhML1Jc
Beyond LDA: exploring supervised topic modeling for depression-related language in Twitter	Methods for predicting mental health status	2015	258	Seminal	https://aclanthology.org/W15-1212.pdf
Can clinical use of Social Media improve quality of care in mental Health? A Health Technology Assessment approach in an Italian mental health service	Methods for predicting mental health status	2015	7		https://hrcak.srce.hr/file/384052
Detecting and characterizing mental health related self-disclosure in social media	Methods for predicting mental health status	2015	177	Classifying self-disclosure statements	https://dl.acm.org/doi/abs/10.1145/2702613.2732733?casa_token=EjHS9MdroB0AAAAA:n-nhvcQu7SHj6QLDEUwQYAlV8yY5uvSzoVn5T3Ja3QEkJScEkTjGK76bgtV-6JZrv__8Ja8dWOn4E8w
GIS analysis of depression among Twitter users	Methods for predicting mental health status	2015	102		https://www.sciencedirect.com/science/article/pii/S0143622814002537
Mining Twitter data to improve detection of schizophrenia	Methods for predicting mental health status	2015	61		https://www.ncbi.nlm.nih.gov/pmc/articles/PMC4525233/
Quantifying the language of schizophrenia in social media	Methods for predicting mental health status	2015	202	Seminal	https://aclanthology.org/W15-1202.pdf
Recognizing depression from twitter activity	Methods for predicting mental health status	2015	387	Seminal	https://dl.acm.org/doi/abs/10.1145/2702123.2702280?casa_token=TKxudgl3NTYAAAAA:FPYf9FJO44H1ioS1bsACq5uSxW-kIQtiBQ34I8c1ZxDi_PVEI0eiy1Tj2baUi7q0SC-1EiDrnI-R2nU
Screening internet forum participants for depression symptoms by assembling and enhancing multiple NLP methods	Methods for predicting mental health status	2015	94	Examines free text	https://www.sciencedirect.com/science/article/pii/S0169260715000620
Screening Twitter users for depression and PTSD with lexical decision lists	Methods for predicting mental health status	2015	84		https://aclanthology.org/W15-1206.pdf
Social media, big data, and public health informatics: Ruminating behavior of depression revealed through twitter	Methods for predicting mental health status	2015	87		https://ieeexplore.ieee.org/abstract/document/7070166/?casa_token=sMBH9IxyDAYAAAAA:B_-nHzZoWelF3iJ4Jh0I9Tnz_BucXwuBZUM2TJSw5yo9lvf-Vev_eHojfw0Ptf5hEHVrjS1Le3I
MIDAS: Mental illness detection and analysis via social media	Methods for predicting mental health status	2016	68		https://ieeexplore.ieee.org/abstract/document/7752434/
A collaborative approach to identifying social media markers of schizophrenia by employing machine learning and clinical appraisals	Methods for predicting mental health status	2017	125	Schizophrenia	https://www.jmir.org/2017/8/e289/'%20+%20match%20+%20'
Characterizing awareness of schizophrenia among Facebook users by leveraging Facebook advertisement estimates	Methods for predicting mental health status	2017	50		https://www.jmir.org/2017/5/e156/
Detecting depression and mental illness on social media: an integrative review	Methods for predicting mental health status	2017	634	Seminal	https://www.sciencedirect.com/science/article/pii/S2352154617300384
Emotional and linguistic cues of depression from social media	Methods for predicting mental health status	2017	62		https://dl.acm.org/doi/abs/10.1145/3079452.3079465
Forecasting the onset and course of mental illness with Twitter data	Methods for predicting mental health status	2017	382	Seminal	https://www.nature.com/articles/s41598-017-12961-9
Linguistic markers indicating therapeutic outcomes of social media disclosures of schizophrenia	Methods for predicting mental health status	2017	89		https://dl.acm.org/doi/abs/10.1145/3134678?casa_token=q5aDEqCoRFMAAAAA:Y8MVFX85WDtoHyBfhy_IuNDpCjhPRKVo98DJYVnujWi7Cue-aK3XKGuK2aJcQ_fPIQ5Eoprl0Rkz0AE
Modeling and understanding visual attributes of mental health disclosures in social media	Methods for predicting mental health status	2017	131	Computer vision	https://dl.acm.org/doi/abs/10.1145/3025453.3025932
Multitask learning for mental health conditions with limited social media data	Methods for predicting mental health status	2017	154		https://iris.unibocconi.it/bitstream/11565/4006473/2/E17-1015v2.pdf
Quantifying and understanding gender and cross-cultural differences in mental health expression via social media	Methods for predicting mental health status	2017	5		https://data2x.org/wp-content/uploads/2019/09/Quantifying-and-Understanding-Gender-and-Cross-Cultural-Differences-in-Mental-Health-Expression-via-Social-Media.pdf
Teen depression groups on Facebook: a content analysis	Methods for predicting mental health status	2017	48		https://journals.sagepub.com/doi/abs/10.1177/0743558416673717?casa_token=Css7wY-kMWUAAAAA:dzrywWnVezABJxEt70dtlmqfg3DDUYxjFNHNtKoU6cGbsQDofZ5IDuwq_-rabSY3dslOH_OA0Tf0Pj4&casa_token=bPUioCtHcdEAAAAA:X_RX0k_TFGY4W8iv-xiZgEPa8g-8f94sDK5SAK4jQJbyBbSbIO66nw87byqsC5NiYYNSZj4lNr8Xjvc
Towards suicide prevention: early detection of depression on social media	Methods for predicting mental health status	2017	55	Preemptive detection	https://link.springer.com/chapter/10.1007/978-3-319-70284-1_34
Unfolding the notes from the walls: Adolescents' depression manifestations on Facebook	Methods for predicting mental health status	2017	40		https://www.sciencedirect.com/science/article/pii/S0747563217300870
Use of multiple social media platforms and symptoms of depression and anxiety: A nationally-representative study among US young adults	Methods for predicting mental health status	2017	729		https://www.sciencedirect.com/science/article/pii/S0747563216307543
Cross-domain depression detection via harvesting social media	Methods for predicting mental health status	2018	89		https://eprints.soton.ac.uk/423226/
Facebook social media for depression detection in the Thai community	Methods for predicting mental health status	2018	80		https://ieeexplore.ieee.org/abstract/document/8457362/?casa_token=GaiPvZJBK8kAAAAA:MIeQ6xMl0Z5zJHA7v6a-zRAL-EVEAupToBrEKG7Db7t4gBv_S5rr8HSiL4zipRPElFNmPx7y2ok
Feature attention network: interpretable depression detection from social media	Methods for predicting mental health status	2018	52		https://aclanthology.org/Y18-1070.pdf
Measuring the latency of depression detection in social media	Methods for predicting mental health status	2018	127		https://dl.acm.org/doi/abs/10.1145/3159652.3159725?casa_token=626xTdc_7osAAAAA:f6uQ2ox2zfQjgVmOuvnoONE04R-BdOVUbxtL6bmBiCST3fNSRBnfYhQ1c26eKjW0Y-Kwhj-utXzB-Zc
Mental Health Computing via Harvesting Social Media Data	Methods for predicting mental health status	2018	29		https://www.ijcai.org/proceedings/2018/0808.pdf
Using Topic Extraction on Social Media Content for the Early Detection of Depression	Methods for predicting mental health status	2018	49		https://ceur-ws.org/Vol-2125/paper_173.pdf
Using topic models to investigate depression on social media	Methods for predicting mental health status	2018	0		https://www.cs.umd.edu/sites/default/files/scholarly_papers/Armstrong.pdf
A text classification framework for simple and effective early depression detection over social media streams	Methods for predicting mental health status	2019	165	Preemptive detection	https://www.sciencedirect.com/science/article/pii/S0957417419303525
Anticipating depression based on online social media behaviour	Methods for predicting mental health status	2019	13		https://link.springer.com/chapter/10.1007/978-3-030-27629-4_26
Because... I was told... so much: Linguistic Indicators of Mental Health Status on Twitter	Methods for predicting mental health status	2019	19		https://petsymposium.org/popets/2019/popets-2019-0063.pdf
Cooperative multimodal approach to depression detection in twitter	Methods for predicting mental health status	2019	101	Multimodal approach	https://ojs.aaai.org/index.php/AAAI/article/view/3775
Crosslingual depression detection in twitter using bilingual word alignments	Methods for predicting mental health status	2019	8		https://link.springer.com/chapter/10.1007/978-3-030-28577-7_2
Detecting depression in social media using fine-grained emotions	Methods for predicting mental health status	2019	83		https://aclanthology.org/N19-1151/
Exploring opportunities to support mental health care using social media: A survey of social media users with mental illness	Methods for predicting mental health status	2019	148		https://onlinelibrary.wiley.com/doi/abs/10.1111/eip.12496?casa_token=WP67Zoe0b4gAAAAA:gli0sLTd2Uu9KPpHQ7_nWbztileVflnrLYnY9wJP5hh9gSRCbxFVvu3IJ5_2IiegHZ0BH1HWG4gFcfun9w
Linguistic analysis of schizophrenia in Reddit posts	Methods for predicting mental health status	2019	45		https://aclanthology.org/W19-3009/
Methodological gaps in predicting mental health states from social media: Triangulating diagnostic signals	Methods for predicting mental health status	2019	116	Seminal	https://dl.acm.org/doi/abs/10.1145/3290605.3300364?casa_token=tYWlvF3BtswAAAAA:6RxWiJEoUuGNti3hVuJ2714KZgIhHJL-pmtsvc0AE1CqmxYGSgo1IFfcscISSW_gv-EdeVx5VHJ2leo
Mining twitter data for signs of depression in brazil	Methods for predicting mental health status	2019	5		https://sol.sbc.org.br/index.php/kdmile/article/view/8785
Study on mental disorder detection via social media mining	Methods for predicting mental health status	2019	27		https://ieeexplore.ieee.org/abstract/document/8888096/
A framework for understanding the relationship between social media discourse and mental health	Methods for predicting mental health status	2020	16		https://dl.acm.org/doi/abs/10.1145/3415215?casa_token=1lpeeCC1YHsAAAAA:QqFYD6crjThT_5XKUYyXYJmkVIzHJTbJ7xmtfbXco_PVvPsUWoEae2HfwNKi3nL4-g3x8k83343faxs
A systematic review of machine learning approaches for mental disorder prediction on social media	Methods for predicting mental health status	2020	12		https://ieeexplore.ieee.org/abstract/document/9276033/?casa_token=NyFOYB6649kAAAAA:YUvUnhfmNfFiw_-DTGCP9i8uq5d71jfXMV5SrWOzBRENg0zT8NpQqNscvF_ikQSmpKf_VlRFfJo
Adapting deep learning methods for mental health prediction on social media	Methods for predicting mental health status	2020	69	Deep learning	https://arxiv.org/abs/2003.07634
Depression detection from social media profiles	Methods for predicting mental health status	2020	26		https://link.springer.com/chapter/10.1007/978-3-030-51913-1_12
Detection of mental health from reddit via deep contextualized representations	Methods for predicting mental health status	2020	51		https://aclanthology.org/2020.louhi-1.16/
Multimodal mental health analysis in social media	Methods for predicting mental health status	2020	89	Multimodal approach	https://journals.plos.org/plosone/article?id=10.1371/journal.pone.0226248
Searching Brazilian Twitter for signs of mental health issues	Methods for predicting mental health status	2020	21		https://aclanthology.org/2020.lrec-1.750/
Towards preemptive detection of depression and anxiety in twitter	Methods for predicting mental health status	2020	17	LMs	https://arxiv.org/abs/2011.05249
Understanding depression from psycholinguistic patterns in social media texts	Methods for predicting mental health status	2020	42		https://link.springer.com/chapter/10.1007/978-3-030-45442-5_50
A new type of 'Greenwashing'? Social media companies predicting depression and other mental illnesses	Methods for predicting mental health status	2021	2		https://www.tandfonline.com/doi/full/10.1080/15265161.2021.1926583?casa_token=MD_RJkpxU9QAAAAA:EbxMfPZdWPU_Cph5iwwrSoSxDQ5CYNPBUgPzbzyC0Q_eG8e5ufgfHR27TlDe7w-AFifuhAX1LFY2m_Y&casa_token=FxqwFz2xBbEAAAAA:QFP85IDuBA7x0cJvltPkLXySKw8vX-LOjyF2yhS7ag2TGrooX0NvfjOPfORhzIhV5OjTn1P7cXATFYM
A psychologically informed part-of-speech analysis of depression in social media	Methods for predicting mental health status	2021	13		https://arxiv.org/abs/2108.00279
A Study on Mental Health Discussion through Reddit	Methods for predicting mental health status	2021	2		https://ieeexplore.ieee.org/abstract/document/9536992/?casa_token=PHUyGONdeB4AAAAA:TDoaNBatb1x81VKg26yYG0F41psiXHfcSsFX1Qu4FWMx9-A02-vrc7RgA8rDcQ1AZwa5qluhdIs
A textual-based featuring approach for depression detection using machine learning classifiers and social media texts	Methods for predicting mental health status	2021	115		https://www.sciencedirect.com/science/article/pii/S0010482521002936
A transformers approach to detect depression in social media	Methods for predicting mental health status	2021	19	Transformers	https://ieeexplore.ieee.org/abstract/document/9395943/?casa_token=dU9q8XnvENUAAAAA:raDfILBd21UE9six2uDZe3004ERedMnJDG4Ev42KeU-4DFmlwx9AfIHSaRoZ5pgFs80DacxmtlE
Can language use in social media help in the treatment of severe mental illness?	Methods for predicting mental health status	2021	4		https://www.ncbi.nlm.nih.gov/pmc/articles/PMC8442995/
Depression Detection of Twitter Posters using Deep Learning with Anaphora Resolution: Algorithm Development and Validation	Methods for predicting mental health status	2021	0		https://kclpure.kcl.ac.uk/portal/en/publications/depression-detection-of-twitter-posters-using-deep-learning-with-
Detecting mental disorders in social media through emotional patterns-the case of anorexia and depression	Methods for predicting mental health status	2021	30		https://ieeexplore.ieee.org/abstract/document/9416889/?casa_token=VKTR0JDaI8QAAAAA:9Y4GScbiWKqlJXLv3EvLOJ5hsnFWRr07mfKvRXhmEW8f4r_CNy-2QrT-v_Zx61T003qMJPgUVkg
Identifying depression among twitter users using sentiment analysis	Methods for predicting mental health status	2021	10		https://ieeexplore.ieee.org/abstract/document/9445271/?casa_token=bWOMayA2fz0AAAAA:cEN_-Pb1HB5D-AAtkOF-oyrAjSECleMV6yrR6rg1JZFJDcq7-LiFPTlrQhU1UfNQi_oH-R_RDog
Individuals with depression express more distorted thinking on social media	Methods for predicting mental health status	2021	98	Cognitive distortions	https://www.nature.com/articles/s41562-021-01050-7
Investigating Depression Semantics on Reddit	Methods for predicting mental health status	2021	0		https://link.springer.com/chapter/10.1007/978-3-030-92310-5_75
Predicting mental health from followed accounts on Twitter	Methods for predicting mental health status	2021	9		https://online.ucpress.edu/collabra/article-abstract/7/1/18731/115925
Schizophrenia detection using machine learning approach from social media content	Methods for predicting mental health status	2021	38	Schizophrenia	https://www.mdpi.com/1424-8220/21/17/5924
SERCNN: Stacked Embedding Recurrent Convolutional Neural Network in Depression Detection on Twitter	Methods for predicting mental health status	2021	0		https://openreview.net/forum?id=4sz0AcJ8HUB
Studies of depression and anxiety using reddit as a data source: Scoping review	Methods for predicting mental health status	2021	19		https://mental.jmir.org/2021/11/e29487
The asymmetries of the biopsychosocial model of depression in lay discourses-Topic modelling online depression forums	Methods for predicting mental health status	2021	12		https://www.sciencedirect.com/science/article/pii/S2352827321000604
Towards Understanding the Role of Gender in Deploying Social Media-Based Mental Health Surveillance Models	Methods for predicting mental health status	2021	8		https://aclanthology.org/2021.clpsych-1.23/
Understanding depression detection using social media	Methods for predicting mental health status	2021	5		https://ieeexplore.ieee.org/abstract/document/9703977/?casa_token=z1p2_CuP2t0AAAAA:umKDdqcvZyfoWUZZNzfOOj4bI9k9zJLJBqnti3Ucuxmu5HKKJdyikDdr6I_JUjufkDar2KKpNdU
An application of deep learning in identification of depression among twitter users	Methods for predicting mental health status	2022	3		https://link.springer.com/chapter/10.1007/978-981-16-3071-2_54
Automatic detection of depression symptoms in twitter using multimodal analysis	Methods for predicting mental health status	2022	52		https://link.springer.com/article/10.1007/s11227-021-04040-8
Beyond Risk: Individual Mental Health Trajectories from Large-Scale Social Media Data	Methods for predicting mental health status	2022	0		https://link.springer.com/chapter/10.1007/978-3-031-04431-1_12
Characterisation of Mental Health Conditions in Social Media Using Deep Learning Techniques	Methods for predicting mental health status	2022	258	Seminal	https://link.springer.com/chapter/10.1007/978-3-031-10869-3_9
Dac stacking: A deep learning ensemble to classify anxiety, depression, and their comorbidity from reddit texts	Methods for predicting mental health status	2022	10		https://ieeexplore.ieee.org/abstract/document/9723579/?casa_token=52scFoZlz64AAAAA:Pup_C-tFVdQQsVVGkjOGMV6DlXuB_vf-a_S1W3OcF11Q5nrK6trxd9SZpW9ZIrSXmw39rFWP92g
Depression Detection on Social Media With User Network and Engagement Features Using Machine Learning Methods	Methods for predicting mental health status	2022	6		https://ieeexplore.ieee.org/abstract/document/9936814/?casa_token=oZJxSAa0KKoAAAAA:tFl4i7wtjHkAO6SkDVhU0WKim4774TsiIu4U7HCIY0yPlEQXG9zXhlsLq2H532Sk5Awx2buA3Cg
Depression symptoms modelling from social media text: An active learning approach	Methods for predicting mental health status	2022	1		https://arxiv.org/abs/2209.02765
Detecting depression signs on social media: a systematic literature review	Methods for predicting mental health status	2022	35		https://www.mdpi.com/2227-9032/10/2/291
Detection of Depression Severity Using Bengali Social Media Posts on Mental Health: Study Using Natural Language Processing Techniques	Methods for predicting mental health status	2022	3		https://formative.jmir.org/2022/9/e36118/
Exploring Hybrid and Ensemble Models for Multiclass Prediction of Mental Health Status on Social Media	Methods for predicting mental health status	2022	2		https://arxiv.org/abs/2212.09839
Hybrid LSTM-TCN Model for Predicting Depression using Twitter Data	Methods for predicting mental health status	2022	0		https://ieeexplore.ieee.org/abstract/document/10004238/?casa_token=t_rrhp5TD3QAAAAA:o081oV9ce48mLgyWPW9u8II5sr03RR1oS3bRprZMC9belhijPOx5_PnujCbYqSYjqFt-ql_5l-w
Leveraging BERT with Extractive Summarization for Depression Detection on Social Media	Methods for predicting mental health status	2022	1	LMs	https://ieeexplore.ieee.org/abstract/document/9855370/?casa_token=g2ranJbQuUIAAAAA:xUIL4kkth547l42l8LA5SrNzIHApzmgoAS1d7AtXVJAt01Mr62ESHwoW7Vukm5xIuOiueZ4Gce8
Leveraging mental health forums for user-level depression detection on social media	Methods for predicting mental health status	2022	1		https://aclanthology.org/2022.lrec-1.580/
Machine learning-based proactive social-sensor service for mental health monitoring using twitter data	Methods for predicting mental health status	2022	28		https://www.sciencedirect.com/science/article/pii/S2667096822000568
Mental Health Classification on Social-Media: Systematic Review	Methods for predicting mental health status	2022	0		https://dl.acm.org/doi/abs/10.1145/3590837.3590946?casa_token=H0d_Q9gDXEcAAAAA:QHnOGG8-gS7_L7nAtTW_DYw0aoh2NnzKPWIklTWjuO2S4EHlwKuUQdFXsmr1r-d4XGTSlBryNbezYWw
Quantifying Changes in the Language Used Around Mental Health on Twitter Over 10 Years: Observational Study	Methods for predicting mental health status	2022	9		https://mental.jmir.org/2022/3/e33685
Revealing traces of depression through personal statements analysis in social media	Methods for predicting mental health status	2022	23		https://www.sciencedirect.com/science/article/pii/S0933365721001950
SERCNN: Stacked Embedding Recurrent Convolutional Neural Network in Detecting Depression on Twitter	Methods for predicting mental health status	2022	2		https://arxiv.org/abs/2207.14535
Social media-based interventions for adolescent and young adult mental health: A scoping review	Methods for predicting mental health status	2022	17		https://www.sciencedirect.com/science/article/pii/S2214782922000859
TBD3: A Thresholding-Based Dynamic Depression Detection from Social Media for Low-Resource Users	Methods for predicting mental health status	2022	1		https://aclanthology.org/2022.lrec-1.232/
The Best of Both Worlds: Combining Engineered Features with Transformers for Improved Mental Health Prediction from Reddit Posts	Methods for predicting mental health status	2022	3		https://aclanthology.org/2022.smm4h-1.50/
A Multi-Class Deep Learning Approach for Early Detection of Depressive and Anxiety Disorders Using Twitter Data	Methods for predicting mental health status	2023	1		https://www.mdpi.com/1999-4893/16/12/543
A Multimodal Framework for Depression Detection During COVID-19 via Harvesting Social Media	Methods for predicting mental health status	2023	1		https://ieeexplore.ieee.org/abstract/document/10241281/?casa_token=tiGyG3dAwhoAAAAA:gsK5cZS_CZAmi7wt_nOLEeMP6W5oYVFmQ5EtLoniljexiXb2NV3tKyAya2Axz4tfJfB308On388
Comparing Selective Masking Methods for Depression Detection in Social Media	Methods for predicting mental health status	2023	0		https://direct.mit.edu/coli/article-abstract/doi/10.1162/coli_a_00479/115845
Depression detection in social media posts using affective and social norm features	Methods for predicting mental health status	2023	2		https://arxiv.org/abs/2303.14279
Depression Detection Using Digital Traces on Social Media: A Knowledge-aware Deep Learning Approach	Methods for predicting mental health status	2023	2		https://arxiv.org/abs/2303.05389
Detecting Reddit Users with Depression Using a Hybrid Neural Network	Methods for predicting mental health status	2023	4		https://arxiv.org/abs/2302.02759
Detecting Reddit Users with Depression Using a Hybrid Neural Network SBERT-CNN	Methods for predicting mental health status	2023	3		https://ieeexplore.ieee.org/abstract/document/10337013/?casa_token=tXAIFdoziEsAAAAA:B31C_2GRmlhLVBK1tFJKOYrebT24h3d2OAWttf2WUsxO53VvfQJ8u5WrAIeiEgXJ4uvcaxV4VeY
Detecting symptoms of depression on reddit	Methods for predicting mental health status	2023	5		https://dl.acm.org/doi/abs/10.1145/3578503.3583621?casa_token=M8eEcjHPNaEAAAAA:W1-SyGA9KjEU3w9MEY4RWtr5B76YPmxDO_y-ayqKmUeljMRBRCCD1E7ZdQsJVL6aZy_1xLA8qMP3WW4
Emotion fusion for mental illness detection from social media: A survey	Methods for predicting mental health status	2023	22		https://www.sciencedirect.com/science/article/pii/S1566253522002482
Extracting Mental Health Indicators From English and Spanish Social Media: A Machine Learning Approach	Methods for predicting mental health status	2023	0		https://ieeexplore.ieee.org/abstract/document/10315126/
Identifying Indication of Depression of Twitter User in Indonesia Using Text Mining	Methods for predicting mental health status	2023	1		https://ijisae.org/index.php/IJISAE/article/view/2663
Identifying self-disclosed anxiety on Twitter: A natural language processing approach	Methods for predicting mental health status	2023	1		https://www.sciencedirect.com/science/article/pii/S0165178123005292
Investigating COVID-19's Impact on Mental Health: Trend and Thematic Analysis of Reddit Users' Discourse	Methods for predicting mental health status	2023	3		https://www.jmir.org/2023/1/e46867/
Language on Reddit Reveals Differential Mental Health Markers for Individuals posting in Immigration Communities	Methods for predicting mental health status	2023	3		https://dl.acm.org/doi/abs/10.1145/3578503.3583600?casa_token=eALbIA4OMK8AAAAA:k16wRGXn_j5lX8A0eMvKCsY5IUkCGL1eo3EzMpW2lptHxkzfZUb_USX7HYjIXqoRwRorb3EVD8SBNxM
Methodologies for monitoring mental health on Twitter: systematic review	Methods for predicting mental health status	2023	8		https://www.jmir.org/2023/1/e42734/
Multimodal Analysis and Modality Fusion for Detection of Depression from Twitter Data	Methods for predicting mental health status	2023	2		https://amulyayadav.github.io/AI4SG2023/images/31.pdf
NLP as a Lens for Causal Analysis and Perception Mining to Infer Mental Health on Social Media	Methods for predicting mental health status	2023	0		https://arxiv.org/abs/2301.11004
Predicting mental health using social media: A roadmap for future development	Methods for predicting mental health status	2023	2		https://arxiv.org/abs/2301.10453
Research on the detection model of mental illness of online forum users based on convolutional network	Methods for predicting mental health status	2023	0		https://link.springer.com/article/10.1186/s40359-023-01460-4
Review on Depression Detection on Social Media Using Machine Learning	Methods for predicting mental health status	2023	0		https://link.springer.com/chapter/10.1007/978-981-99-3716-5_8
Towards Mental Health Analysis in Social Media for Low-resourced Languages	Methods for predicting mental health status	2023	0		https://dl.acm.org/doi/abs/10.1145/3638761
Utilizing ChatGPT generated data to retrieve depression symptoms from social media	Methods for predicting mental health status	2023	1	LLMs	https://arxiv.org/abs/2307.02313
Deep temporal modelling of clinical depression through social media text	Methods for predicting mental health status	2024	1		https://www.sciencedirect.com/science/article/pii/S2949719123000493
Depression Detection on Social Media: A Classification Framework and Research Challenges and Opportunities	Methods for predicting mental health status	2024	0		https://idp.springer.com/authorize/casa?redirect_uri=https://link.springer.com/article/10.1007/s41666-023-00152-3&casa_token=89IrTghaCtoAAAAA:iOKnMxJleemTcXPcl0nBccPRM7jumtFf-ggM9UHL2GicNtsJktWLTyfK9uuTBWt2RTO-saRRpvBnYoCkrSc
Prompt-based mental health screening from social media text	Methods for predicting mental health status	2024	0	LLMs	https://arxiv.org/abs/2401.05912
Youth mental health help-seeking information needs and experiences: a thematic analysis of Reddit posts	Methods for predicting mental health status	2024	3		https://journals.sagepub.com/doi/abs/10.1177/0044118X221129642
Internet forums: A self‐help approach for individuals with schizophrenia?	Longitudinal analyses of mental health	2005	98		https://onlinelibrary.wiley.com/doi/abs/10.1111/j.1600-0447.2005.00662.x?casa_token=7DFgknP3UEQAAAAA:zKNWIKYPny1mlz-izO75PfqSM7eiWU_yg-3gHrgI_n4mHcQZ1vZCAgjHZMohgE9mZAUaGe5AmC3rPenVgg
Feeling bad on Facebook: Depression disclosures by college students on a social networking site	Longitudinal analyses of mental health	2011	834	Seminal	https://onlinelibrary.wiley.com/doi/abs/10.1002/da.20805?casa_token=8gC4DPjT4s8AAAAA:ldJRlZORmVvndLh-KVMTF2IpBvhbgDtL8tKMmoAfJ2xpY-ymaG8r_JwSqqxgQXq07etTJ4yCIJ7thgH1OQ
Towards assessing changes in degree of depression through facebook	Longitudinal analyses of mental health	2014	307	Seminal	https://aclanthology.org/W14-3214.pdf
Predicting depression of social media user on different observation windows	Longitudinal analyses of mental health	2015	46		https://ieeexplore.ieee.org/abstract/document/7396831/?casa_token=G1fJcdzLeI4AAAAA:PIjlkQFZaH9r4e5jXLZDAcJkhDNX4qhpno2qiRQyT73JbuzrQ34aAZXGD7gfmdVBseZN2vCgeZA
Modeling temporal progression of emotional status in mental health forum: A recurrent neural net approach	Longitudinal analyses of mental health	2017	22		https://aclanthology.org/W17-5217/
Small but mighty: affective micropatterns for quantifying mental health from social media language	Longitudinal analyses of mental health	2017	51	Unique look at very short longitudinal stretches	https://aclanthology.org/W17-3110/
Monitoring online discussions about suicide among Twitter users with schizophrenia: exploratory study	Longitudinal analyses of mental health	2018	40	Focus on schizophrenia	https://mental.jmir.org/2018/4/e11483/
Predicting depression from language-based emotion dynamics: longitudinal analysis of Facebook and Twitter status updates	Longitudinal analyses of mental health	2018	122	Seminal	https://www.jmir.org/2018/5/e168/
What about mood swings: Identifying depression on twitter with temporal measures of emotions	Longitudinal analyses of mental health	2018	143	Seminal	https://dl.acm.org/doi/abs/10.1145/3184558.3191624
Discovering Latent Depression Patterns in Online Social Media	Longitudinal analyses of mental health	2019	6		https://apps.citius.usc.es/fd/media/publications/1268/final/paper10_20210618112057574.pdf
Assessing population-level symptoms of anxiety, depression, and suicide risk in real time using NLP applied to social media data	Longitudinal analyses of mental health	2020	13	Language changes over time	https://aclanthology.org/2020.nlpcss-1.6/
A Longitudinal Study of Mental Health Patterns from Social Media	Longitudinal analyses of mental health	2021	0		https://rave.ohiolink.edu/etdc/view?acc_num=kent1627059360994104
Covid-19 and mental health/substance use disorders on reddit: A longitudinal study	Longitudinal analyses of mental health	2021	11	COVID-19 coverage	https://link.springer.com/chapter/10.1007/978-3-030-68790-8_2
Displayed Depression Symptoms on Facebook at Two Time Points: Content Analysis	Longitudinal analyses of mental health	2021	1		https://formative.jmir.org/2021/5/e20179
Longitudinal change of mental health among active social media users in China during the COVID-19 outbreak	Longitudinal analyses of mental health	2021	4		https://www.mdpi.com/2227-9032/9/7/833
Monitoring depression trends on Twitter during the COVID-19 pandemic: observational study	Longitudinal analyses of mental health	2021	109	Seminal	https://infodemiology.jmir.org/2021/1/e26769
Social media and mental health among early adolescents in Sweden: A longitudinal study with 2-year follow-up (KUPOL study)	Longitudinal analyses of mental health	2021	66		https://www.sciencedirect.com/science/article/pii/S1054139X20304626
Temporal associations between social media use and depression	Longitudinal analyses of mental health	2021	75		https://www.sciencedirect.com/science/article/pii/S0749379720304475
Social media usage and its impact on users' mental health: a longitudinal study and inputs to policymakers	Longitudinal analyses of mental health	2022	3		https://www.emerald.com/insight/content/doi/10.1108/ijlma-08-2022-0179/full/html?casa_token=08IZ3hkoKTIAAAAA:CQnE1fFKH1vn522Vhw_jhoAToGPxSG8YcdG0GjONoZIZN0BnXBLg4c3-l0NfpBIHRdgpnpXmt3rQNeH4UKurn2v1E62DUhHvzKONVIL9zr6-KkXFGaAXEA
The Problem of Semantic Shift in Longitudinal Monitoring of Social Media: A Case Study on Mental Health During the COVID-19 Pandemic	Longitudinal analyses of mental health	2022	2		https://dl.acm.org/doi/abs/10.1145/3501247.3531566?casa_token=L54c0nvMP0sAAAAA:Mnw27qZhO88xpow9a0l3-1tI-hlVPwhRcl8u1cUHI64zqhONPi-eH3en8j0bE7K4uB-nCwYIe1YRARc
Using language in social media posts to study the network dynamics of depression longitudinally	Longitudinal analyses of mental health	2022	21	Depression severity	https://www.nature.com/articles/s41467-022-28513-3
Using Large-Scale Social Media Data for Population-Level Mental Health Monitoring and Public Sentiment Assessment: A Case Study of Thailand	Longitudinal analyses of mental health	2022	3		https://www.pier.or.th/files/dp/pier_dp_169.pdf
Enabling Early Health Care Intervention by Detecting Depression in Users of Web-Based Forums using Language Models: Longitudinal Analysis and Evaluation	Longitudinal analyses of mental health	2023	3		https://ai.jmir.org/2023/1/e41205/
Sadness and Anxiety Language in Reddit Messages Before and After Quitting a Job	Longitudinal analyses of mental health	2023	0		https://aclanthology.org/2023.wassa-1.41/
Developing a social sensing index for monitoring place-oriented mental health issues using social media (twitter) data	Longitudinal analyses of mental health	2024	0		https://link.springer.com/article/10.1007/s44212-023-00033-5
From Posts to Knowledge: Annotating a Pandemic-Era Reddit Dataset to Navigate Mental Health Narratives	Longitudinal analyses of mental health	2024	0		https://www.mdpi.com/2076-3417/14/4/1547
From netscape to twitter: fifteen years of mental health online	Ethical aspects of the data and analysis of mental health	2010	6		https://books.google.com/books?hl=en&lr=&id=wEQy6xtbcN0C&oi=fnd&pg=PA3&dq=(%22mental+health%22+OR+%22mental+illness%22+OR+%22mental+disorder%22+OR+%22psychiatric+disorder%22+OR+%22depression%22+OR+%22anxiety%22+OR+%22schizophrenia%22)+AND+(%22social+media%22+OR+%22forum%22+OR+%22forums%22+OR+%22facebook%22+OR+%22twitter%22+OR+%22reddit%22)&ots=7ki9EHE4aD&sig=f-Mr2O16kvEunxAmjXmGGv624Es
The online discussion forum depression: Chances and risks	Ethical aspects of the data and analysis of mental health	2011	1		https://www.cambridge.org/core/journals/european-psychiatry/article/online-discussion-forum-depression-chances-and-risks/68F3182D5C7EEF264F71D9F066C3EEAA
Mental health, self-esteem and quality of life of adults with cystic fibrosis and their use of an online discussion forum	Ethical aspects of the data and analysis of mental health	2012	2		https://era.ed.ac.uk/handle/1842/6290
“Just talk to me”: communicating with college students about depression disclosures on Facebook	Ethical aspects of the data and analysis of mental health	2013	90		https://www.sciencedirect.com/science/article/pii/S1054139X12004107
College Students' Preferences for Communication About Depression Disclosures on Facebook	Ethical aspects of the data and analysis of mental health	2013	0		https://www.jahonline.org/article/S1054-139X(12)00624-6/abstract
College students' responses to mental health status updates on Facebook	Ethical aspects of the data and analysis of mental health	2013	43		https://www.tandfonline.com/doi/abs/10.3109/01612840.2012.718044?casa_token=HlmRhxa2CXQAAAAA:rdjVC7v-_krjc5ByVIdGeir4Gqq5fwiBW3mzBnO539EBzQumghuJju30zK4EQ6cFk30rhhb9rUUELmk
Communication competence, social support, and depression among college students: A model of Facebook and face-to-face support network influence	Ethical aspects of the data and analysis of mental health	2013	369		https://www.tandfonline.com/doi/abs/10.1080/10810730.2012.688250?casa_token=VsONfOw2oaYAAAAA:oR5dDD8WcH1i6WFm1pafBkKrHDH-HI2NoQ8NanaDR4NVJsXkuU3PLyELndu-aPbYutclzt9hHI9y8d0
Facebook friends as mental health amateurs: A case study on the new age subculture	Ethical aspects of the data and analysis of mental health	2013	1		http://www.transpersonaljournal.com/pdf/vol5-issue2/Complete%20JTR,%202013,%20Vol.%205%20(2).pdf#page=76
Facebook social support: A comparative study on depression and personality characteristics	Ethical aspects of the data and analysis of mental health	2013	4	Covers self-disclosure and associated privacy and confidentiality concerns	https://www.researchgate.net/profile/Kyriaki-Giota/publication/262723763_Giota_K_G_Kleftaras_G_2013_Facebook_Social_Support_a_comparative_study_on_Depression_and_Personality_characteristics_Proceedings_of_IADIS_International_Conference_ICT_Society_and_Human_Beings_2013_Pra/links/00b495388a72fd1d85000000/Giota-K-G-Kleftaras-G-2013-Facebook-Social-Support-a-comparative-study-on-Depression-and-Perso…
Mental health practitioners' use and attitudes regarding the Internet and social media	Ethical aspects of the data and analysis of mental health	2013	53		https://journals.lww.com/practicalpsychiatry/Fulltext/2013/11000/Mental_Health_Practitioners__Use_and_Attitudes.3.aspx
On line forums: implications for mental health nurses	Ethical aspects of the data and analysis of mental health	2013	9		https://www.emerald.com/insight/content/doi/10.1108/JMHTEP-03-2012-0009/full/html?utm_campaign=Emerald_Health_PPV_Dec22_RoN
Role of social media in tackling challenges in mental health	Ethical aspects of the data and analysis of mental health	2013	101	See Part 4 on Ethical Challenges	https://dl.acm.org/doi/abs/10.1145/2509916.2509921?casa_token=xnnj2kBJ9MwAAAAA:jAaWqqeSjMjIneBWZb_BXsZqF258Xw0OudsaevWT4zdwgJDUfHIN6Y8yoPPWqVWRggsPu3Ft5gNo1VA
Mental health discourse on reddit: Self-disclosure, social support, and anonymity	Ethical aspects of the data and analysis of mental health	2014	766	Research Question 3 about anonymity might be pertinent	https://ojs.aaai.org/index.php/ICWSM/article/view/14526
Using digital and social media metrics to develop mental health approaches for youth	Ethical aspects of the data and analysis of mental health	2014	23		https://www.ingentaconnect.com/content/ben/aps/2014/00000004/00000002/art00010
“It's Your Twitter, So You Can Just Say How You Feel”: How Adolescents With Depression and Their Parents Use Social Media	Ethical aspects of the data and analysis of mental health	2015	3		https://www.jahonline.org/article/S1054-139X(14)00474-1/abstract
Adaptive and maladaptive means of using facebook: a qualitative pilot study to inform suggestions for development of a future intervention for depression	Ethical aspects of the data and analysis of mental health	2015	15		https://www.ncbi.nlm.nih.gov/pmc/articles/PMC4643386/
Moderator assistant: A natural language generation-based intervention to support mental health via social media	Ethical aspects of the data and analysis of mental health	2015	14		https://www.tandfonline.com/doi/abs/10.1080/15228835.2015.1105768?casa_token=FGzzMWLAPKcAAAAA:gyBke11_zUCjKUQvbdfb9vJbFXJEg5iMnv04CgVRix2zfAdjhg-g8wRpaSv-0P7XDj3PGzqAfTJPNhQ
Social media for mental illness risk assessment, prevention and support	Ethical aspects of the data and analysis of mental health	2015	9		https://dl.acm.org/doi/abs/10.1145/2806655.2806659
Use of social network Facebook for mental health prevention and counselling	Ethical aspects of the data and analysis of mental health	2015	3		https://www.sciencedirect.com/science/article/pii/S0924933815301826
Using social media for support and feedback by mental health service users: thematic analysis of a twitter conversation	Ethical aspects of the data and analysis of mental health	2015	181	Ethical and privacy matters	https://link.springer.com/article/10.1186/s12888-015-0408-y
Using social media to address Asian immigrants' mental health needs: A systematic literature review	Ethical aspects of the data and analysis of mental health	2015	11		https://citeseerx.ist.psu.edu/document?repid=rep1&type=pdf&doi=0d86921dd477be426da2171c7e4963c9faa88077
Algorithms, social media and mental health	Ethical aspects of the data and analysis of mental health	2016	0		https://aran.library.nuigalway.ie/bitstream/handle/10379/6161/Felzmann_&_Kennedy_Algorithms_social_media_and_mental_health_2016.pdf?sequence=1
Effectiveness of social media interventions for people with schizophrenia: a systematic review and meta-analysis	Ethical aspects of the data and analysis of mental health	2016	65	Focus on schizophrenia	https://www.jmir.org/2016/4/e92/
Ethical issues in using Twitter for population-level depression monitoring: a qualitative study	Ethical aspects of the data and analysis of mental health	2016	145	Seminal	https://bmcmedethics.biomedcentral.com/articles/10.1186/s12910-016-0105-5
Social media, big data, and mental health: current advances and ethical implications	Ethical aspects of the data and analysis of mental health	2016	263	Seminal	https://www.sciencedirect.com/science/article/pii/S2352250X16000063
The future of mental health care: peer-to-peer support and social media	Ethical aspects of the data and analysis of mental health	2016	1047		https://www.cambridge.org/core/journals/epidemiology-and-psychiatric-sciences/article/future-of-mental-health-care-peertopeer-support-and-social-media/DC0FB362B67DF2A48D42D487ED07C783
Gender and cross-cultural differences in social media disclosures of mental illness	Ethical aspects of the data and analysis of mental health	2017	164	Ethical and privacy matters	https://dl.acm.org/doi/abs/10.1145/2998181.2998220?casa_token=EJrZrCqeQH8AAAAA:9UciT8go8a037gZGcayC2TkrQohBvOuSX7SO3jDNvYkP3FeTASi2rlCBoinH8cpzkIIW22fjemWmgPA
How Machine Learning and Social Media Are Expanding Access to Mental Health	Ethical aspects of the data and analysis of mental health	2017	1		https://heinonline.org/hol-cgi-bin/get_pdf.cgi?handle=hein.journals/gtltr2&section=11&casa_token=NBQZQhBnOuIAAAAA:wSfgD4UTcAD7EUm0VLur_6aGveBt9h4kNUsToTjVqjqcv1uMeTRkaugU3Okgqnpbs8MztAr2VA
Investigating patient attitudes towards the use of social media data to augment depression diagnosis and treatment: a qualitative study	Ethical aspects of the data and analysis of mental health	2017	13	Ethical and privacy matters	https://aclanthology.org/W17-3105/
Researching mental health disorders in the era of social media: systematic review	Ethical aspects of the data and analysis of mental health	2017	256	Ethical aspects of dataset collection	https://www.jmir.org/2017/6/e228/
Social media and e-mental health	Ethical aspects of the data and analysis of mental health	2017	7		https://www.cambridge.org/core/journals/european-psychiatry/article/social-media-and-emental-health/D23875C3CE3212A684B75B8E720A292E
Risks to privacy with use of social media: understanding the views of social media users with serious mental illness	Ethical aspects of the data and analysis of mental health	2019	49	Useful cohort study	https://ps.psychiatryonline.org/doi/abs/10.1176/appi.ps.201800520
Who is the" human" in human-centered machine learning: The case of predicting mental health from social media	Ethical aspects of the data and analysis of mental health	2019	140	Seminal	https://dl.acm.org/doi/abs/10.1145/3359249
Do models of mental health based on social media data generalize?	Ethical aspects of the data and analysis of mental health	2020	48		https://aclanthology.org/2020.findings-emnlp.337/
Ethics and privacy in social media research for mental health	Ethical aspects of the data and analysis of mental health	2020	34	Seminal	https://idp.springer.com/authorize/casa?redirect_uri=https://link.springer.com/article/10.1007/s11920-020-01205-9&casa_token=Wd_qDNxoQdwAAAAA:OsWNDAPRqlBSOUYv2nfZT2SJvY0BWId1ur_bYOphmrRc9ggzee-BFiNVTzneyer1OqCL1-AjL6uidqtbP5c
Mental Health Professionals and the Use of Social Media: Navigating Ethical Challenges.	Ethical aspects of the data and analysis of mental health	2020	14		https://www.jswve.org/wp-content/uploads/2020/12/10-017-200-JSWVE-2020.pdf#page=69
On the state of social media data for mental health research	Ethical aspects of the data and analysis of mental health	2020	45	Ethical and privacy matters	https://arxiv.org/abs/2011.05233
Privacy considerations when predicting mental health using social media	Ethical aspects of the data and analysis of mental health	2020	1		https://asistdl.onlinelibrary.wiley.com/doi/abs/10.1002/pra2.244?casa_token=VoJ5HVKaRBMAAAAA:Jg4x4OSRZz_5qoSlXxeXw8dQduMoKpEwGYkeiK7NKU3s8_hhDU1uM1ArBw0Jc7_naCwEm3zW5p5JwpEXOQ
Acceptability of using social media content in mental health research: A reflection. Comment on “Twitter Users' Views on Mental Health Crisis Resolution …	Ethical aspects of the data and analysis of mental health	2021	6		https://mental.jmir.org/2021/8/e32475
Artificial intelligence applications in social media for depression screening: A systematic review protocol for content validity processes	Ethical aspects of the data and analysis of mental health	2021	8		https://journals.plos.org/plosone/article?id=10.1371/journal.pone.0259499
Clinician perspectives on using computational mental health insights from patients' social media activities: design and qualitative evaluation of a prototype	Ethical aspects of the data and analysis of mental health	2021	8	Ethics of algorithmic matters	https://mental.jmir.org/2021/11/e25455
Gender and racial fairness in depression research using social media	Ethical aspects of the data and analysis of mental health	2021	30		https://arxiv.org/abs/2103.10550
Social media and mental health: what we know	Ethical aspects of the data and analysis of mental health	2021	4		https://escholarship.mcgill.ca/concern/articles/9w0327875
Social media use for supporting mental health (SMILE)	Ethical aspects of the data and analysis of mental health	2021	14		https://www.emerald.com/insight/content/doi/10.1108/MHRJ-10-2020-0079/full/html
Understanding the Role of Social Media–Based Mental Health Support Among College Students: Survey and Semistructured Interviews	Ethical aspects of the data and analysis of mental health	2021	21	Trustworthiness, credibility, and anonymity matters	https://mental.jmir.org/2021/7/e24512
Fair and explainable depression detection in social media	Ethical aspects of the data and analysis of mental health	2023	11		https://www.sciencedirect.com/science/article/pii/S0306457322002692
Linking Social Media Data and Clinical Methods to Detect Depression Using Artificial Intelligence: A Review	Ethical aspects of the data and analysis of mental health	2023	0		https://link.springer.com/chapter/10.1007/978-981-19-6634-7_30

## Sheet: Articles (Sift 4)
Article	Topic	Year	Citations†	Notes	Link	† according to Google Scholar as of 4th March 2024
Predicting depression via social media	Datasets on social media and mental health	2013	2081	Seminal	http://ojs.aaai.org/index.php/ICWSM/article/view/14432
Quantifying mental health signals in Twitter	Datasets on social media and mental health	2014	778	Seminal	https://aclanthology.org/W14-3207.pdf
Depression and self-harm risk assessment in online forums	Datasets on social media and mental health	2017	310	Seminal	https://arxiv.org/abs/1709.01848
RSDD-Time: Temporal Annotation of Self-Reported Mental Health Diagnoses	Datasets on social media and mental health	2018	36	Seminal	https://arxiv.org/abs/1806.07916
SMHD: A Large-Scale Resource for Exploring Online Language Usage for Multiple Mental Health Conditions	Datasets on social media and mental health	2018	128	Seminal	https://arxiv.org/pdf/1806.05258.pdf
Mental health surveillance over social media with digital cohorts	Datasets on social media and mental health	2019	33		https://aclanthology.org/W19-3013/
Overview of eRisk at CLEF 2021: Early Risk Prediction on the Internet (Extended Overview)	Datasets on social media and mental health	2021	21		https://ceur-ws.org/Vol-2936/paper-72.pdf
Social media as a measurement tool of depression in populations	Methods for predicting mental health status	2013	605	Seminal	https://dl.acm.org/doi/abs/10.1145/2464464.2464480?casa_token=ISo5ztRBgwkAAAAA:d2agzH6qn9hflCOpI5vS2zeuWAjdNj5PLbpPLyRKcAAPE5rRQTTSnB8SHYonJQbYhzmSOBtDGhML1Jc
Beyond LDA: exploring supervised topic modeling for depression-related language in Twitter	Methods for predicting mental health status	2015	258	Seminal	https://aclanthology.org/W15-1212.pdf
Quantifying the language of schizophrenia in social media	Methods for predicting mental health status	2015	202	Seminal	https://aclanthology.org/W15-1202.pdf
Recognizing depression from twitter activity	Methods for predicting mental health status	2015	387	Seminal	https://dl.acm.org/doi/abs/10.1145/2702123.2702280?casa_token=TKxudgl3NTYAAAAA:FPYf9FJO44H1ioS1bsACq5uSxW-kIQtiBQ34I8c1ZxDi_PVEI0eiy1Tj2baUi7q0SC-1EiDrnI-R2nU
A collaborative approach to identifying social media markers of schizophrenia by employing machine learning and clinical appraisals	Methods for predicting mental health status	2017	125	Schizophrenia	https://www.jmir.org/2017/8/e289/'%20+%20match%20+%20'
Detecting depression and mental illness on social media: an integrative review	Methods for predicting mental health status	2017	634	Seminal	https://www.sciencedirect.com/science/article/pii/S2352154617300384
Forecasting the onset and course of mental illness with Twitter data	Methods for predicting mental health status	2017	382	Seminal	https://www.nature.com/articles/s41598-017-12961-9
A text classification framework for simple and effective early depression detection over social media streams	Methods for predicting mental health status	2019	165	Preemptive detection	https://www.sciencedirect.com/science/article/pii/S0957417419303525
Towards preemptive detection of depression and anxiety in twitter	Methods for predicting mental health status	2020	17	LMs	https://arxiv.org/abs/2011.05249
A transformers approach to detect depression in social media	Methods for predicting mental health status	2021	19	Transformers	https://ieeexplore.ieee.org/abstract/document/9395943/?casa_token=dU9q8XnvENUAAAAA:raDfILBd21UE9six2uDZe3004ERedMnJDG4Ev42KeU-4DFmlwx9AfIHSaRoZ5pgFs80DacxmtlE
Characterisation of Mental Health Conditions in Social Media Using Deep Learning Techniques	Methods for predicting mental health status	2022	258	Seminal	https://link.springer.com/chapter/10.1007/978-3-031-10869-3_9
Utilizing ChatGPT generated data to retrieve depression symptoms from social media	Methods for predicting mental health status	2023	1	LLMs	https://arxiv.org/abs/2307.02313
Prompt-based mental health screening from social media text	Methods for predicting mental health status	2024	0	LLMs	https://arxiv.org/abs/2401.05912
Feeling bad on Facebook: Depression disclosures by college students on a social networking site	Longitudinal analyses of mental health	2011	834	Seminal	https://onlinelibrary.wiley.com/doi/abs/10.1002/da.20805?casa_token=8gC4DPjT4s8AAAAA:ldJRlZORmVvndLh-KVMTF2IpBvhbgDtL8tKMmoAfJ2xpY-ymaG8r_JwSqqxgQXq07etTJ4yCIJ7thgH1OQ
Towards assessing changes in degree of depression through facebook	Longitudinal analyses of mental health	2014	307	Seminal	https://aclanthology.org/W14-3214.pdf
Small but mighty: affective micropatterns for quantifying mental health from social media language	Longitudinal analyses of mental health	2017	51	Unique look at very short longitudinal stretches	https://aclanthology.org/W17-3110/
Monitoring online discussions about suicide among Twitter users with schizophrenia: exploratory study	Longitudinal analyses of mental health	2018	40	Focus on schizophrenia	https://mental.jmir.org/2018/4/e11483/
Predicting depression from language-based emotion dynamics: longitudinal analysis of Facebook and Twitter status updates	Longitudinal analyses of mental health	2018	122	Seminal	https://www.jmir.org/2018/5/e168/
What about mood swings: Identifying depression on twitter with temporal measures of emotions	Longitudinal analyses of mental health	2018	143	Seminal	https://dl.acm.org/doi/abs/10.1145/3184558.3191624
Monitoring depression trends on Twitter during the COVID-19 pandemic: observational study	Longitudinal analyses of mental health	2021	109	Seminal	https://infodemiology.jmir.org/2021/1/e26769
Using language in social media posts to study the network dynamics of depression longitudinally	Longitudinal analyses of mental health	2022	21	Depression severity	https://www.nature.com/articles/s41467-022-28513-3
Enabling Early Health Care Intervention by Detecting Depression in Users of Web-Based Forums using Language Models: Longitudinal Analysis and Evaluation	Longitudinal analyses of mental health	2023	3		https://ai.jmir.org/2023/1/e41205/
Effectiveness of social media interventions for people with schizophrenia: a systematic review and meta-analysis	Ethical aspects of the data and analysis of mental health	2016	65	Focus on schizophrenia	https://www.jmir.org/2016/4/e92/
Ethical issues in using Twitter for population-level depression monitoring: a qualitative study	Ethical aspects of the data and analysis of mental health	2016	145	Seminal	https://bmcmedethics.biomedcentral.com/articles/10.1186/s12910-016-0105-5
Social media, big data, and mental health: current advances and ethical implications	Ethical aspects of the data and analysis of mental health	2016	263	Seminal	https://www.sciencedirect.com/science/article/pii/S2352250X16000063
Who is the" human" in human-centered machine learning: The case of predicting mental health from social media	Ethical aspects of the data and analysis of mental health	2019	140	Seminal	https://dl.acm.org/doi/abs/10.1145/3359249
Ethics and privacy in social media research for mental health	Ethical aspects of the data and analysis of mental health	2020	34	Seminal	https://idp.springer.com/authorize/casa?redirect_uri=https://link.springer.com/article/10.1007/s11920-020-01205-9&casa_token=Wd_qDNxoQdwAAAAA:OsWNDAPRqlBSOUYv2nfZT2SJvY0BWId1ur_bYOphmrRc9ggzee-BFiNVTzneyer1OqCL1-AjL6uidqtbP5c
Understanding the Role of Social Media–Based Mental Health Support Among College Students: Survey and Semistructured Interviews	Ethical aspects of the data and analysis of mental health	2021	21	Trustworthiness, credibility, and anonymity matters	https://mental.jmir.org/2021/7/e24512

## Sheet: Summary
Topic	Year	Articles		Topic	Year	Articles		Topic	Year	Articles		Topic	Year	Articles
Datasets on social media and mental health	1999	0		Methods for predicting mental health status	1999	0		Longitudinal analyses of mental health	1999	0		Ethical aspects of the data and analysis of mental health	1999	0
	2000	0			2000	0			2000	0			2000	0
	2001	0			2001	0			2001	0			2001	0
	2002	0			2002	0			2002	0			2002	0
	2003	0			2003	0			2003	0			2003	0
	2004	0			2004	0			2004	0			2004	0
	2005	0			2005	0			2005	0			2005	0
	2006	0			2006	0			2006	0			2006	0
	2007	0			2007	0			2007	0			2007	0
	2008	0			2008	0			2008	0			2008	0
	2009	0			2009	0			2009	0			2009	0
	2010	0			2010	0			2010	0			2010	0
	2011	0			2011	0			2011	1			2011	0
	2012	0			2012	0			2012	0			2012	0
	2013	1			2013	1			2013	0			2013	0
	2014	1			2014	0			2014	1			2014	0
	2015	0			2015	3			2015	0			2015	0
	2016	0			2016	0			2016	0			2016	3
	2017	1			2017	4			2017	1			2017	0
	2018	2			2018	0			2018	3			2018	0
	2019	1			2019	1			2019	0			2019	1
	2020	0			2020	0			2020	0			2020	1
	2021	1			2021	1			2021	1			2021	1
	2022	0			2022	1			2022	1			2022	0
	2023	0			2023	1			2023	1			2023	0
	2024	0			2024	1			2024	0			2024	0
		7				13				9				6
